# Supplementary material for: New Insights into Phylogenetic Relationship of Hydrocotyle (Araliaceae) Based on Plastid Genomes
Source: Int J Mol Sci. 2023 Nov 22;24(23):16629. doi: 10.3390/ijms242316629 (PMC10706649; doi:10.3390/ijms242316629)
Supplement: Supplementary file 1 [file ijms-24-16629-s001.zip › Table S1.xlsx]

## Sheet: Table S1
SSRs in the H.calcicola cp genome									SSRs in the H.dielsiana cp genome									SSRs in the H.pseudoconfertacp genome
No.	Type	SSR	Size	Start	End	Location	Region		No.	Type	SSR	Size	Start	End	Location	Region		No.	Type	SSR	Size	Start	End	Location	Region
1	mono-	(G)13	13	1	13	IGS	LSC		1	Tri-	(CAG)4	12	937	948	CDS	LSC		1	Tri-	(CAG)4	12	937	948	CDS	LSC
2	Din-	(TA)4	8	1713	1720	CDS	LSC		2	Din-	(TA)4	8	1742	1749	CDS	LSC		2	Di-	(TA)4	8	1742	1749	CDS	LSC
3	mono-	(A)9	9	4326	4334	CDS	LSC		3	Mono-	(T)8	8	3205	3212	CDS	LSC		3	Mono-	(T)8	8	3205	3212	CDS	LSC
4	mono-	(A)8	8	4726	4733	IGS	LSC		4	Mono-	(A)8	8	4354	4361	IGS	LSC		4	Mono-	(A)8	8	4354	4361	IGS	LSC
5	mono-	(A)8	8	6347	6354	IGS	LSC		5	Mono-	(A)8	8	4761	4768	IGS	LSC		5	Mono-	(A)8	8	4761	4768	IGS	LSC
6	Din-	(AT)4	8	6783	6790	IGS	LSC		6	Mono-	(A)13	13	6367	6379	IGS	LSC		6	Mono-	(A)13	13	6367	6379	IGS	LSC
7	mono-	(A)9	9	6881	6889	IGS	LSC		7	Din-	(AT)4	8	6914	6921	IGS	LSC		7	Di-	(AT)4	8	6914	6921	IGS	LSC
8	mono-	(C)8	8	7080	7087	IGS	LSC		8	Mono-	(A)9	9	7012	7020	IGS	LSC		8	Mono-	(A)9	9	7012	7020	IGS	LSC
9	Tri-	(AAT)4	12	7422	7433	IGS	LSC		9	Mono-	(C)13	13	7214	7226	IGS	LSC		9	Mono-	(C)15	15	7214	7228	IGS	LSC
10	mono-	(A)9	9	8335	8343	IGS	LSC		10	Tri-	(AAT)4	12	7561	7572	IGS	LSC		10	Tri-	(AAT)4	12	7563	7574	IGS	LSC
11	mono-	(A)8	8	8581	8588	IGS	LSC		11	Din-	(AT)4	8	7616	7623	IGS	LSC		11	Di-	(AT)4	8	7618	7625	IGS	LSC
12	mono-	(A)9	9	8828	8836	IGS	LSC		12	Mono-	(A)8	8	8473	8480	IGS	LSC		12	Mono-	(A)8	8	8475	8482	IGS	LSC
13	Din-	(AT)4	8	10139	10146	IGS	LSC		13	Mono-	(A)9	9	8980	8988	IGS	LSC		13	Mono-	(A)9	9	8982	8990	IGS	LSC
14	mono-	(T)11	11	12475	12485	Intron	LSC		14	Din-	(AT)4	8	10303	10310	IGS	LSC		14	Di-	(AT)4	8	10305	10312	IGS	LSC
15	mono-	(A)8	8	12951	12958	CDS	LSC		15	Mono-	(A)8	8	11965	11972	IGS	LSC		15	Mono-	(A)8	8	11967	11974	IGS	LSC
16	mono-	(A)9	9	13107	13115	IGS	LSC		16	Mono-	(T)10	10	12667	12676	Intron	LSC		16	Mono-	(T)10	10	12669	12678	Intron	LSC
17	mono-	(T)12	12	13162	13173	IGS	LSC		17	Mono-	(A)8	8	13142	13149	CDS	LSC		17	Mono-	(A)8	8	13144	13151	CDS	LSC
18	mono-	(A)13	13	16612	16624	IGS	LSC		18	Mono-	(A)9	9	13298	13306	IGS	LSC		18	Mono-	(A)9	9	13300	13308	IGS	LSC
19	mono-	(A)10	10	16778	16787	IGS	LSC		19	Mono-	(T)14	14	13353	13366	IGS	LSC		19	Mono-	(T)14	14	13355	13368	IGS	LSC
20	mono-	(T)9	9	18834	18842	CDS	LSC		20	Mono-	(A)10	10	16755	16764	IGS	LSC		20	Mono-	(A)10	10	16757	16766	IGS	LSC
21	Din-	(AT)4	8	20106	20113	CDS	LSC		21	Mono-	(A)10	10	16918	16927	IGS	LSC		21	Mono-	(A)10	10	16920	16929	IGS	LSC
22	Din-	(AT)4	8	20198	20205	CDS	LSC		22	Mono-	(T)9	9	18973	18981	CDS	LSC		22	Mono-	(T)9	9	18975	18983	CDS	LSC
23	Din-	(AT)4	8	21223	21230	CDS	LSC		23	Din-	(AT)4	8	20245	20252	CDS	LSC		23	Di-	(AT)4	8	20247	20264	CDS	LSC
24	mono-	(T)11	11	21239	21249	CDS	LSC		24	Din-	(AT)4	8	20337	20344	CDS	LSC		24	Di-	(AT)4	8	20339	20346	CDS	LSC
25	mono-	(A)9	9	21434	21442	CDS	LSC		25	Din-	(AT)4	8	21362	21369	CDS	LSC		25	Di-	(AT)4	8	21364	21371	CDS	LSC
26	mono-	(T)9	9	21447	21455	CDS	LSC		26	Mono-	(T)11	11	21378	21388	CDS	LSC		26	Mono-	(T)11	11	21380	21390	CDS	LSC
27	mono-	(A)8	8	22647	22654	CDS	LSC		27	Mono-	(A)9	9	21573	21581	CDS	LSC		27	Mono-	(A)9	9	21575	21583	CDS	LSC
28	mono-	(A)10	10	22891	22900	Intron	LSC		28	Mono-	(T)9	9	21586	21594	CDS	LSC		28	Mono-	(T)9	9	21588	21596	CDS	LSC
29	mono-	(T)10	10	26564	26573	CDS	LSC		29	Mono-	(A)8	8	22786	22793	CDS	LSC		29	Mono-	(A)8	8	22788	22795	CDS	LSC
30	mono-	(A)8	8	26907	26914	CDS	LSC		30	Mono-	(A)9	9	23030	23038	Intron	LSC		30	Mono-	(A)9	9	23032	23040	Intron	LSC
31	Din-	(TA)4	8	27841	27848	IGS	LSC		31	Mono-	(T)10	10	26722	26731	CDS	LSC		31	Mono-	(T)10	10	26724	26733	CDS	LSC
32	Din-	(AT)4	8	27885	27892	IGS	LSC		32	Mono-	(A)8	8	27065	27072	CDS	LSC		32	Mono-	(A)8	8	27067	27074	CDS	LSC
33	mono-	(T)8	8	28279	28286	IGS	LSC		33	Din-	(TA)4	8	27999	28006	IGS	LSC		33	Di-	(TA)4	8	28001	28009	IGS	LSC
34	mono-	(A)8	8	28893	28900	IGS	LSC		34	Din-	(AT)4	8	28043	28050	IGS	LSC		34	Di-	(AT)4	8	28045	28052	IGS	LSC
35	Tetra-	(AAGA)3	12	29738	29749	IGS	LSC		35	Mono-	(T)8	8	28438	28445	IGS	LSC		35	Mono-	(T)8	8	28440	28447	IGS	LSC
36	Tetra-	(TCTT)3	12	29760	29771	IGS	LSC		36	Mono-	(A)8	8	29050	29057	IGS	LSC		36	Mono-	(A)8	8	29052	29059	IGS	LSC
37	mono-	(T)8	8	30029	30036	IGS	LSC		37	Tetra-	(AAGA)3	12	29897	29908	IGS	LSC		37	Tetra-	(AAGA)3	12	29899	29910	IGS	LSC
38	mono-	(T)13	13	30561	30573	IGS	LSC		38	Tetra-	(TTTC)3	12	29917	29928	IGS	LSC		38	Tetra-	(TTTC)3	12	29919	29930	IGS	LSC
39	Din-	(TA)5	10	32043	32052	IGS	LSC		39	Mono-	(T)8	8	30188	30195	IGS	LSC		39	Mono-	(T)8	8	30190	30197	IGS	LSC
40	mono-	(T)8	8	32933	32940	IGS	LSC		40	Din-	(TA)5	10	32239	32248	IGS	LSC		40	Di-	(TA)5	10	32241	32250	IGS	LSC
41	mono-	(T)8	8	33005	33012	IGS	LSC		41	Mono-	(T)8	8	33128	33135	IGS	LSC		41	Mono-	(T)8	8	33130	33137	IGS	LSC
42	mono-	(T)12	12	35917	35928	IGS	LSC		42	Mono-	(T)8	8	33209	33216	IGS	LSC		42	Mono-	(T)8	8	33211	33218	IGS	LSC
43	Din-	(GA)4	8	36051	36058	CDS	LSC		43	Mono-	(T)8	8	36120	36127	IGS	LSC		43	Mono-	(T)8	8	36122	36129	IGS	LSC
44	mono-	(C)10	10	36571	36580	IGS	LSC		44	Din-	(GA)4	8	36250	36257	CDS	LSC		44	Di-	(GA)4	8	36252	36259	CDS	LSC
45	Tetra-	(TAAT)3	12	36983	36994	IGS	LSC		45	Mono-	(C)10	10	36770	36779	CDS	LSC		45	Mono-	(C)10	10	36772	36781	IGS	LSC
46	Din-	(AG)4	8	41573	41580	CDS	LSC		46	Tetra-	(TAAT)3	12	37217	37228	IGS	LSC		46	Tetra-	(TAAT)3	12	37219	37230	IGS	LSC
47	mono-	(G)8	8	43235	43242	Intron	LSC		47	Din-	(AG)4	8	41803	41810	CDS	LSC		47	Di-	(AG)4	8	41805	41812	CDS	LSC
48	mono-	(A)8	8	43449	43456	Intron	LSC		48	Mono-	(A)8	8	43669	43676	Intron	LSC		48	Mono-	(A)8	8	43671	43678	Intron	LSC
49	Din-	(TA)6	12	44722	44733	Intron	LSC		49	Din-	(TA)6	12	44916	44927	Intron	LSC		49	Di-	(TA)7	14	44918	44931	Intron	LSC
50	mono-	(T)10	10	44734	44743	Intron	LSC		50	Mono-	(T)13	13	44928	44940	Intron	LSC		50	Mono-	(T)10	10	44932	44941	Intron	LSC
51	mono-	(A)8	8	45123	45130	IGS	LSC		51	Mono-	(A)8	8	45316	45323	IGS	LSC		51	Mono-	(A)8	8	45317	45324	IGS	LSC
52	Din-	(GA)4	8	45411	45418	IGS	LSC		52	Din-	(GA)4	8	45604	45611	IGS	LSC		52	Di-	(GA)4	8	45605	45612	IGS	LSC
53	Din-	(CA)4	8	45510	45517	IGS	LSC		53	Din-	(CA)4	8	45703	45710	IGS	LSC		53	Di-	(CA)4	8	45704	45711	IGS	LSC
54	mono-	(T)11	11	45701	45711	IGS	LSC		54	Mono-	(T)10	10	45894	45903	IGS	LSC		54	Mono-	(T)10	10	45895	45904	IGS	LSC
55	Din-	(TA)7	14	46995	47008	IGS	LSC		55	Din-	(TA)6	12	47187	47198	IGS	LSC		55	Di-	(TA)6	12	47188	47199	IGS	LSC
56	mono-	(T)10	10	52210	52219	IGS	LSC		56	Mono-	(T)8	8	52284	52291	IGS	LSC		56	Mono-	(T)8	8	52285	52292	IGS	LSC
57	mono-	(T)8	8	53326	53333	IGS	LSC		57	Mono-	(T)8	8	53378	53385	IGS	LSC		57	Mono-	(T)8	8	53379	53386	IGS	LSC
58	mono-	(T)10	10	55335	55344	CDS	LSC		58	Mono-	(T)10	10	55387	55396	CDS	LSC		58	Mono-	(T)10	10	55388	55397	CDS	LSC
59	mono-	(T)8	8	55423	55430	IGS	LSC		59	Mono-	(T)8	8	55475	55482	IGS	LSC		59	Mono-	(T)8	8	55476	55483	IGS	LSC
60	mono-	(T)8	8	55807	55814	IGS	LSC		60	Mono-	(T)8	8	55859	55866	IGS	LSC		60	Mono-	(T)8	8	55860	55867	IGS	LSC
61	mono-	(A)11	11	55925	55935	IGS	LSC		61	Mono-	(A)13	13	55977	55989	IGS	LSC		61	Mono-	(A)13	13	55978	55990	IGS	LSC
62	Din-	(AT)4	8	55951	55958	IGS	LSC		62	Din-	(AT)4	8	56005	56012	IGS	LSC		62	Di-	(AT)4	8	56006	56013	IGS	LSC
63	Din-	(TA)8	16	57711	57726	IGS	LSC		63	Din-	(TA)4	8	57801	57808	IGS	LSC		63	Di-	(TA)4	8	57802	57809	IGS	LSC
64	mono-	(A)8	8	58004	58011	IGS	LSC		64	Mono-	(T)10	10	58121	58130	IGS	LSC		64	Mono-	(T)10	10	58122	58131	IGS	LSC
65	mono-	(T)10	10	58038	58047	IGS	LSC		65	Din-	(AT)4	8	60044	60051	IGS	LSC		65	Di-	(AT)4	8	60045	60052	IGS	LSC
66	Din-	(AT)4	8	59954	59961	IGS	LSC		66	Din-	(AT)4	8	60102	60109	IGS	LSC		66	Di-	(AT)4	8	60103	60110	IGS	LSC
67	Din-	(AT)4	8	60012	60019	IGS	LSC		67	Mono-	(T)8	8	60952	60959	CDS	LSC		67	Mono-	(T)8	8	60953	60960	CDS	LSC
68	mono-	(T)8	8	60871	60878	CDS	LSC		68	Din-	(CA)4	8	61542	61549	IGS	LSC		68	Di-	(CA)4	8	61543	61550	IGS	LSC
69	Din-	(CA)4	8	61466	61473	IGS	LSC		69	Din-	(AT)4	8	62660	62667	CDS	LSC		69	Di-	(AT)4	8	62661	62668	CDS	LSC
70	Din-	(TC)4	8	61669	61676	CDS	LSC		70	Mono-	(A)8	8	63020	63027	CDS	LSC		70	Mono-	(A)8	8	63021	63028	CDS	LSC
71	Din-	(AT)4	8	62589	62596	CDS	LSC		71	Mono-	(A)8	8	63969	63976	IGS	LSC		71	Mono-	(A)8	8	63970	63977	IGS	LSC
72	mono-	(A)8	8	62949	62956	CDS	LSC		72	Din-	(TA)4	8	64188	64195	IGS	LSC		72	Di-	(TA)4	8	64189	64196	IGS	LSC
73	mono-	(A)8	8	63898	63905	IGS	LSC		73	Mono-	(T)11	11	64409	64419	IGS	LSC		73	Mono-	(T)11	11	64410	64420	IGS	LSC
74	Din-	(TA)4	8	64154	64161	CDS	LSC		74	Mono-	(A)9	9	64617	64625	CDS	LSC		74	Mono-	(A)9	9	64618	64626	CDS	LSC
75	mono-	(T)11	11	64368	64378	IGS	LSC		75	Mono-	(A)8	8	65754	65761	IGS	LSC		75	Mono-	(A)8	8	65755	65762	IGS	LSC
76	mono-	(A)9	9	64576	64584	CDS	LSC		76	Mono-	(T)9	9	66033	66041	IGS	LSC		76	Mono-	(T)9	9	66034	66042	IGS	LSC
77	mono-	(A)10	10	64972	64981	CDS	LSC		77	Tri-	(TAT)5	15	66746	66760	IGS	LSC		77	Tri-	(TAT)5	15	66747	66761	IGS	LSC
78	mono-	(A)8	8	65711	65718	IGS	LSC		78	Din-	(TA)4	8	67013	67020	IGS	LSC		78	Di-	(TA)4	8	67014	67021	IGS	LSC
79	mono-	(T)9	9	65990	65998	IGS	LSC		79	Mono-	(A)9	9	67988	67096	IGS	LSC		79	Mono-	(A)9	9	67088	67097	IGS	LSC
80	Tri-	(TAT)5	15	66715	66729	IGS	LSC		80	Din-	(AT)4	8	67270	67277	IGS	LSC		80	Di-	(AT)4	8	67271	67278	IGS	LSC
81	Din-	(TA)4	8	66982	66989	IGS	LSC		81	Tri-	(TTC)4	12	67679	67690	IGS	LSC		81	Tri-	(TTC)4	12	67680	67691	IGS	LSC
82	mono-	(A)9	9	67058	67066	IGS	LSC		82	Din-	(TA)4	8	67999	68006	IGS	LSC		82	Di-	(TA)4	8	68000	68007	IGS	LSC
83	Din-	(AT)4	8	67233	67240	IGS	LSC		83	Tetra-	(TATT)3	12	68042	68053	IGS	LSC		83	Tetra-	(TATT)3	12	68043	68054	IGS	LSC
84	Tri-	(TTC)4	12	67642	67653	IGS	LSC		84	Mono-	(T)8	8	68558	68565	IGS	LSC		84	Mono-	(T)8	8	68559	68566	IGS	LSC
85	Din-	(TA)4	8	67962	67969	IGS	LSC		85	Mono-	(T)10	10	69703	69712	Intron	LSC		85	Mono-	(T)10	10	69704	69713	IGS	LSC
86	Tetra-	(TATT)3	12	68005	68016	IGS	LSC		86	Mono-	(T)8	8	69792	69799	Intron	LSC		86	Mono-	(T)8	8	69793	69800	IGS	LSC
87	mono-	(T)8	8	68521	68528	IGS	LSC		87	Din-	(AT)4	8	69952	69959	IGS	LSC		87	Di-	(AT)4	8	69953	69960	IGS	LSC
88	mono-	(T)10	10	69666	69675	Intron	LSC		88	Tetra-	(AAAG)3	12	70379	70390	Intron	LSC		88	Tetra-	(AAAG)3	12	70380	70391	Intron	LSC
89	mono-	(T)8	8	69766	69773	Intron	LSC		89	Mono-	(T)9	9	70687	70695	Intron	LSC		89	Mono-	(T)9	9	70688	70696	Intron	LSC
90	Din-	(AT)4	8	69926	69933	IGS	LSC		90	Mono-	(T)8	8	74098	74105	IGS	LSC		90	Mono-	(T)8	8	74099	74106	IGS	LSC
91	mono-	(T)12	12	70657	70668	Intron	LSC		91	Mono-	(G)9	9	75705	75713	Intron	LSC		91	Mono-	(G)9	9	75706	75714	Intron	LSC
92	mono-	(T)8	8	70910	70917	Intron	LSC		92	Din-	(AT)4	8	76537	76544	IGS	LSC		92	Di-	(AT)4	8	76538	76545	IGS	LSC
93	mono-	(T)8	8	72181	72188	IGS	LSC		93	Din-	(AT)4	8	77213	77220	Intron	LSC		93	Di-	(AT)4	8	77214	77221	Intron	LSC
94	mono-	(T)8	8	74082	74089	IGS	LSC		94	Din-	(AT)4	8	77229	77236	Intron	LSC		94	Di-	(AT)4	8	77230	77237	Intron	LSC
95	mono-	(G)8	8	75681	75688	Intron	LSC		95	Din-	(TA)4	8	78151	78158	CDS	LSC		95	Di-	(TA)4	8	78172	78179	CDS	LSC
96	mono-	(A)8	8	76392	76399	IGS	LSC		96	Mono-	(T)11	11	78232	78242	CDS	LSC		96	Mono-	(T)11	11	78253	78263	CDS	LSC
97	Din-	(AT)4	8	76506	76513	IGS	LSC		97	Mono-	(T)11	11	80155	80165	IGS	LSC		97	Mono-	(T)11	11	80176	80186	IGS	LSC
98	Penta-	(ATAGG)3	15	76688	76702	Intron	LSC		98	Mono-	(T)10	10	80670	80679	IGS	LSC		98	Mono-	(T)10	10	80691	80700	IGS	LSC
99	Din-	(AT)4	8	77167	77174	Intron	LSC		99	Mono-	(T)9	9	80759	80767	IGS	LSC		99	Mono-	(T)9	9	80780	80788	IGS	LSC
100	Din-	(AT)4	8	77183	77190	Intron	LSC		100	Mono-	(T)11	11	81176	81186	IGS	LSC		100	Mono-	(T)11	11	81197	81207	IGS	LSC
101	Din-	(TA)4	8	78070	78077	IGS	LSC		101	Mono-	(T)11	11	82046	82056	Intron	LSC		101	Mono-	(T)11	11	82067	82077	Intron	LSC
102	mono-	(T)10	10	78151	78160	CDS	LSC		102	Tetra-	(TAAA)3	12	82129	82140	Intron	LSC		102	Tetra-	(TAAA)3	12	82150	82161	Intron	LSC
103	mono-	(T)10	10	80072	80081	IGS	LSC		103	Mono-	(T)11	11	82477	82487	Intron	LSC		103	Mono-	(T)11	11	82498	82508	Intron	LSC
104	mono-	(T)11	11	80360	80370	CDS	LSC		104	Din-	(TA)4	8	83518	83525	CDS	LSC		104	Di-	(TA)4	8	83539	83547	CDS	LSC
105	mono-	(T)11	11	80586	80596	IGS	LSC		105	Mono-	(T)8	8	83550	83557	CDS	LSC		105	Mono-	(T)8	8	83571	83578	CDS	LSC
106	mono-	(T)10	10	80676	80685	IGS	LSC		106	Din-	(AT)4	8	83923	83930	CDS	LSC		106	Di-	(AT)4	8	83944	83951	CDS	LSC
107	mono-	(T)12	12	81095	81106	IGS	LSC		107	Mono-	(T)12	12	84137	84148	IGS	LSC		107	Mono-	(T)12	12	84142	84153	IGS	LSC
108	mono-	(T)12	12	81962	81973	Intron	LSC		108	Mono-	(T)9	9	84452	84460	CDS	IR		108	Mono-	(T)9	9	84457	84465	CDS	IR
109	Tetra-	(TAAA)3	12	82046	82057	Intron	LSC		109	Mono-	(T)9	9	84495	84503	IGS	IR		109	Mono-	(T)9	9	84500	84508	IGS	IR
110	mono-	(T)8	8	82396	82403	Intron	LSC		110	Din-	(GA)4	8	86698	86705	CDS	IR		110	Di-	(GA)4	8	86703	86710	CDS	IR
111	Din-	(TA)4	8	83434	83441	CDS	LSC		111	Mono-	(A)9	9	88046	88054	CDS	IR		111	Mono-	(A)9	9	88051	88059	CDS	IR
112	mono-	(T)8	8	83466	83473	CDS	LSC		112	Mono-	(T)8	8	88075	88082	CDS	IR		112	Mono-	(T)8	8	88080	88087	CDS	IR
113	Din-	(AT)4	8	83839	83846	CDS	LSC		113	Mono-	(A)9	9	89279	89287	CDS	IR		113	Mono-	(A)9	9	89284	89292	CDS	IR
114	Din-	(TA)9	18	84021	84038	IGS	LSC		114	Din-	(TA)4	8	92677	92684	CDS	IR		114	Di-	(TA)4	8	92682	92689	CDS	IR
115	mono-	(T)9	9	84334	84342	CDS	IR		115	Tetra-	(ATGG)3	12	93116	93127	CDS	IR		115	Tetra-	(ATGG)3	12	93121	93132	IGS	IR
116	mono-	(T)9	9	84377	84385	IGS	IR		116	Mono-	(A)8	8	93825	93832	IGS	IR		116	Mono-	(A)8	8	93830	93837	IGS	IR
117	Din-	(GA)4	8	86642	86649	CDS	IR		117	Din-	(AG)4	8	94566	94573	CDS	IR		117	Di-	(AG)4	8	94571	94578	CDS	IR
118	mono-	(A)9	9	87990	87998	CDS	IR		118	Tetra-	(AGGT)3	12	105703	105714	CDS	IR		118	Tetra-	(AGGT)3	12	105708	105719	CDS	IR
119	mono-	(T)8	8	88019	88026	CDS	IR		119	Din-	(CT)4	8	105741	105748	CDS	IR		119	Di-	(CT)4	8	105746	105753	CDS	IR
120	mono-	(A)9	9	89223	89231	CDS	IR		120	Mono-	(A)8	8	110160	110167	CDS	SSC		120	Mono-	(A)8	8	110165	110172	CDS	SSC
121	Din-	(TA)4	8	92603	92610	CDS	IR		121	Mono-	(T)8	8	110285	110292	CDS	SSC		121	Mono-	(T)8	8	110290	110297	CDS	SSC
122	Tetra-	(ATGG)3	12	93042	93053	CDS	IR		122	Mono-	(A)9	9	110495	110503	CDS	SSC		122	Mono-	(A)9	9	110500	110508	CDS	SSC
123	mono-	(A)8	8	93751	93758	IGS	IR		123	Mono-	(A)9	9	112278	112286	IGS	SSC		123	Mono-	(A)9	9	112283	112291	IGS	SSC
124	Din-	(AG)4	8	94487	94494	CDS	IR		124	Mono-	(A)10	10	112477	112486	IGS	SSC		124	Mono-	(A)10	10	112482	112491	IGS	SSC
125	Tetra-	(AGGT)3	12	105658	105669	CDS	IR		125	Mono-	(T)8	8	112532	112539	IGS	SSC		125	Mono-	(T)8	8	112537	112544	IGS	SSC
126	Din-	(CT)4	8	105696	105703	CDS	IR		126	Mono-	(T)8	8	112791	112798	IGS	SSC		126	Mono-	(T)8	8	112796	112803	IGS	SSC
127	mono-	(T)10	10	110034	110043	CDS	SSC		127	Mono-	(A)8	8	113171	113178	IGS	SSC		127	Mono-	(A)8	8	113176	113183	IGS	SSC
128	mono-	(T)8	8	110139	110146	CDS	SSC		128	Din-	(TA)4	8	113331	113338	IGS	SSC		128	Di-	(TA)4	8	113336	113343	IGS	SSC
129	mono-	(T)8	8	110250	110257	CDS	SSC		129	Din-	(AT)4	8	113508	113515	IGS	SSC		129	Di-	(AT)4	8	113513	113520	IGS	SSC
130	mono-	(A)9	9	110460	110468	CDS	SSC		130	Mono-	(A)8	8	113738	113745	IGS	SSC		130	Mono-	(A)8	8	113743	113750	IGS	SSC
131	mono-	(A)8	8	112243	112250	IGS	SSC		131	Mono-	(A)15	15	114313	114327	CDS	SSC		131	Mono-	(A)15	15	114318	114332	CDS	SSC
132	mono-	(A)8	8	112441	112448	IGS	SSC		132	Mono-	(A)8	8	115329	114336	CDS	SSC		132	Mono-	(A)8	8	114334	114341	CDS	SSC
133	mono-	(T)10	10	112492	112501	IGS	SSC		133	Mono-	(T)8	8	114658	114665	CDS	SSC		133	Mono-	(T)8	8	114663	114670	CDS	SSC
134	mono-	(T)8	8	112751	112758	IGS	SSC		134	Mono-	(A)8	8	115198	115205	CDS	SSC		134	Mono-	(A)8	8	115203	115210	CDS	SSC
135	mono-	(A)9	9	113039	113047	IGS	SSC		135	Mono-	(T)8	8	115783	115790	CDS	SSC		135	Mono-	(T)8	8	115788	115795	CDS	SSC
136	mono-	(A)9	9	113118	113126	IGS	SSC		136	Mono-	(A)8	8	116279	116286	CDS	SSC		136	Mono-	(A)8	8	116284	116291	CDS	SSC
137	Din-	(TA)4	8	113291	113298	IGS	SSC		137	Mono-	(A)9	9	116768	116776	IGS	SSC		137	Mono-	(A)9	9	116773	116781	IGS	SSC
138	Din-	(AT)4	8	113445	113452	IGS	SSC		138	Tetra-	(TTGA)3	12	117315	117326	CDS	SSC		138	Tetra-	(TTGA)3	12	117320	117331	CDS	SSC
139	mono-	(A)8	8	113688	113695	IGS	SSC		139	Din-	(TA)4	8	119557	119564	CDS	SSC		139	Di-	(TA)4	8	119562	119569	CDS	SSC
140	mono-	(A)9	9	114263	114271	CDS	SSC		140	Mono-	(T)11	11	120324	120334	Intron	SSC		140	Mono-	(T)11	11	120329	120339	Intron	SSC
141	mono-	(A)8	8	114273	114280	CDS	SSC		141	Din-	(AT)5	10	120633	120642	Intron	SSC		141	Di-	(AT)5	10	120638	120647	Intron	SSC
142	mono-	(T)8	8	114602	114609	CDS	SSC		142	Din-	(AT)4	8	120900	120907	Intron	SSC		142	Di-	(AT)4	8	120905	120912	Intron	SSC
143	mono-	(A)8	8	115142	115149	CDS	SSC		143	Mono-	(A)9	9	122159	122167	CDS	SSC		143	Mono-	(A)9	9	122164	122172	CDS	SSC
144	mono-	(T)8	8	115727	115734	CDS	SSC		144	Mono-	(T)11	11	122814	122824	CDS	SSC		144	Mono-	(T)11	11	122819	122829	CDS	SSC
145	mono-	(A)8	8	116223	116230	CDS	SSC		145	Mono-	(T)9	9	122867	122875	CDS	SSC		145	Mono-	(T)9	9	122872	122880	CDS	SSC
146	mono-	(A)9	9	116712	116720	IGS	SSC		146	Tri-	(TAA)4	12	123133	123144	IGS	SSC		146	Tri-	(TAA)4	12	123138	123149	IGS	SSC
147	Tetra-	(TTGA)3	12	117259	117270	CDS	SSC		147	Mono-	(T)11	11	124434	124444	CDS	SSC		147	Mono-	(T)11	11	124439	124449	CDS	SSC
148	Din-	(TA)4	8	118304	118311	CDS	SSC		148	Mono-	(T)8	8	124561	124568	CDS	SSC		148	Mono-	(T)8	8	124566	124573	CDS	SSC
149	Din-	(TA)4	8	119511	119518	CDS	SSC		149	Mono-	(T)9	9	124962	124970	CDS	SSC		149	Mono-	(T)9	9	124967	124975	CDS	SSC
150	mono-	(T)9	9	120278	120286	Intron	SSC		150	Mono-	(T)8	8	125208	125215	CDS	SSC		150	Mono-	(T)8	8	125213	125220	CDS	SSC
151	Din-	(AT)5	10	120585	120594	Intron	SSC		151	Mono-	(T)8	8	125545	125552	CDS	SSC		151	Mono-	(T)8	8	125550	125557	CDS	SSC
152	Din-	(AT)4	8	120852	120859	Intron	SSC		152	Mono-	(T)8	8	125678	125685	CDS	SSC		152	Mono-	(T)8	8	125683	125690	CDS	SSC
153	mono-	(A)9	9	122111	122119	CDS	SSC		153	Mono-	(T)9	9	125963	125971	CDS	SSC		153	Mono-	(T)9	9	125968	125976	CDS	SSC
154	mono-	(T)11	11	122766	122776	IGS	SSC		154	Mono-	(A)9	9	126337	126345	CDS	SSC		154	Mono-	(A)9	9	126342	126350	CDS	SSC
155	mono-	(T)10	10	122819	122828	CDS	SSC		155	Mono-	(T)8	8	126726	126733	CDS	SSC		155	Mono-	(T)8	8	126731	126738	CDS	SSC
156	Tri-	(TAA)4	12	123086	123097	IGS	SSC		156	Mono-	(T)12	12	127203	127214	CDS	SSC		156	Mono-	(T)12	12	127208	127219	CDS	SSC
157	mono-	(T)13	13	124382	124394	CDS	SSC		157	Mono-	(T)8	8	127263	127270	CDS	SSC		157	Mono-	(T)8	8	127268	127275	CDS	SSC
158	mono-	(T)8	8	124511	124518	CDS	SSC		158	Mono-	(T)11	11	127690	127700	CDS	SSC		158	Mono-	(T)11	11	127695	127705	CDS	SSC
159	mono-	(T)9	9	124912	124920	CDS	SSC		159	Mono-	(A)8	8	127853	127860	CDS	SSC		159	Mono-	(A)8	8	127858	127865	CDS	SSC
160	mono-	(T)8	8	125158	125165	CDS	SSC		160	Din-	(AG)4	8	131962	131969	CDS	IR		160	Di-	(AG)4	9	131967	131975	CDS	IR
161	mono-	(T)8	8	125495	125502	CDS	SSC		161	Tetra-	(CTAC)3	12	131994	132005	CDS	IR		161	Tetra-	(CTAC)3	12	131999	132010	CDS	IR
162	mono-	(T)8	8	125628	125635	CDS	SSC		162	Din-	(CT)4	8	143137	143144	CDS	IR		162	Di-	(CT)4	8	143142	143149	CDS	IR
163	mono-	(T)16	16	125906	125921	CDS	SSC		163	Mono-	(T)8	8	143878	143885	IGS	IR		163	Mono-	(T)8	8	143883	143890	IGS	IR
164	mono-	(A)9	9	126287	126295	CDS	SSC		164	Tetra-	(CCAT)3	12	144583	144594	CDS	IR		164	Tetra-	(CCAT)3	12	144588	144599	IGS	IR
165	mono-	(T)8	8	126676	126683	CDS	SSC		165	Din-	(TA)4	8	145026	145033	CDS	IR		165	Di-	(TA)4	8	145031	145038	CDS	IR
166	mono-	(T)12	12	127153	127164	CDS	SSC		166	Mono-	(T)9	9	148423	148431	CDS	IR		166	Mono-	(T)9	9	148428	148436	CDS	IR
167	mono-	(T)8	8	127213	127220	CDS	SSC		167	Mono-	(A)8	8	149628	149635	CDS	IR		167	Mono-	(A)8	8	149633	149640	CDS	IR
168	mono-	(T)11	11	127640	127650	CDS	SSC		168	Mono-	(T)9	9	149656	149664	CDS	IR		168	Mono-	(T)9	9	149661	149669	CDS	IR
169	mono-	(A)8	8	127803	127810	CDS	SSC		169	Din-	(TC)4	8	151005	151012	CDS	IR		169	Di-	(TC)4	8	151010	151017	CDS	IR
170	mono-	(T)8	8	127948	127955	CDS	SSC		170	Mono-	(A)9	9	153207	153215	IGS	IR		170	Mono-	(A)9	9	153212	153220	IGS	IR
171	Din-	(AG)4	8	131894	131901	CDS	IR		171	Mono-	(A)9	9	153250	153258	CDS	IR		171	Mono-	(A)9	9	153255	153263	IGS	IR
172	Tetra-	(CTAC)3	12	131926	131937	CDS	IR
173	Din-	(CT)4	8	143103	143110	CDS	IR
174	mono-	(T)8	8	143839	143846	IGS	IR
175	Tetra-	(CCAT)3	12	144544	144555	CDS	IR
176	Din-	(TA)4	8	144987	144994	CDS	IR
177	mono-	(T)9	9	148366	148374	CDS	IR
178	mono-	(A)8	8	149571	149578	CDS	IR
179	mono-	(T)9	9	149599	149607	CDS	IR
180	Din-	(TC)4	8	150948	150955	CDS	IR
181	mono-	(A)9	9	153212	153220	IGS	IR
182	mono-	(A)9	9	153255	153263	CDS	IR
SSRs in the H.himalaica cp genome									SSRs in the H.hookeri cp genome									SSRs in the H. sibthorpioides cp genome
No.	Type	SSR	Size	Start	End	Location	Region		No.	Type	SSR	Size	Start	End	Location	Region		No.	Type	SSR	Size	Start	End	Location	Region
1	Tri-	CAG	12	937	948	CDS	LSC		1	Tri-	AAT	12	7561	7572	IGS	LSC		1	Di-	(TA)4	8	1751	1758	Intron	LSC
2	Din-	TA	8	1742	1749	CDS	LSC		2	Din-	AG	8	41805	41812	CDS	LSC		2	Mono-	(T)8	8	3214	3221	CDS	LSC
3	Mono-	T	8	3205	3212	CDS	LSC		3	Mono-	A	9	4354	4362	IGS	LSC		3	Di-	(AT)4	8	4449	4456	IGS	LSC
4	Mono-	A	8	4354	4361	IGS	LSC		4	Mono-	A	8	4761	4768	IGS	LSC		4	Mono-	(A)10	10	4664	4673	IGS	LSC
5	Mono-	A	8	4761	4768	IGS	LSC		5	Mono-	A	13	6367	6379	IGS	LSC		5	Mono-	(A)8	8	4758	4765	IGS	LSC
6	Mono-	A	13	6367	6379	IGS	LSC		6	Mono-	A	9	7012	7020	IGS	LSC		6	Mono-	(A)12	12	6356	6367	IGS	LSC
7	Din-	AT	8	6914	6921	IGS	LSC		7	Din-	AG	8	94526	94533	CDS	IR		7	Di-	(AT)4	8	6903	6910	IGS	LSC
8	Mono-	A	9	7012	7020	IGS	LSC		8	Mono-	A	8	8474	8481	IGS	LSC		8	Mono-	(A)8	8	7006	7013	IGS	LSC
9	Mono-	C	14	7214	7227	IGS	LSC		9	Mono-	A	8	8981	8988	IGS	LSC		9	Tri-	(AAT)4	13	7559	7571	IGS	LSC
10	Din-	AT	8	7617	7624	IGS	LSC		10	Tri-	CAG	12	937	948	CDS	LSC		10	Di-	(AT)4	8	7614	7621	IGS	LSC
11	Tri-	AAT	12	7562	7573	IGS	LSC		11	Din-	AG	8	131941	131948	CDS	IR		11	Mono-	(A)9	9	8975	8983	IGS	LSC
12	Mono-	A	8	8474	8481	IGS	LSC		12	Mono-	A	8	11965	11972	IGS	LSC		12	Di-	(AT)4	8	10311	10318	IGS	LSC
13	Mono-	A	9	8981	8989	IGS	LSC		13	Mono-	A	8	13142	13149	CDS	LSC		13	Mono-	(A)8	8	11956	11963	IGS	LSC
14	Din-	AT	8	10304	10311	IGS	LSC		14	Mono-	A	9	13298	13306	IGS	LSC		14	Mono-	(T)8	8	12658	12665	Intron	LSC
15	Mono-	A	8	11966	11973	IGS	LSC		15	Din-	AT	8	6914	6921	IGS	LSC		15	Mono-	(A)8	8	13131	13138	CDS	LSC
16	Mono-	T	10	12668	12677	Intron	LSC		16	Mono-	A	10	16755	16764	IGS	LSC		16	Mono-	(A)9	9	13287	13295	IGS	LSC
17	Mono-	A	8	13143	13150	Intron	LSC		17	Mono-	A	10	16918	16927	IGS	LSC		17	Mono-	(T)14	14	13342	13355	IGS	LSC
18	Mono-	A	9	13299	13307	IGS	LSC		18	Mono-	A	9	21573	21581	CDS	LSC		18	Mono-	(A)8	8	15767	15774	IGS	LSC
19	Mono-	T	14	13353	13367	IGS	LSC		19	Mono-	A	8	22786	22793	CDS	LSC		19	Mono-	(A)8	8	16729	16736	IGS	LSC
20	Mono-	A	10	16756	16765	IGS	LSC		20	Mono-	A	9	23030	23038	Intron	LSC		20	Mono-	(A)11	11	16887	16897	IGS	LSC
21	Mono-	A	10	16919	16928	IGS	LSC		21	Mono-	A	8	27065	27072	CDS	LSC		21	Mono-	(T)9	9	18943	18951	CDS	LSC
22	Mono-	T	9	18974	18982	CDS	LSC		22	Mono-	A	8	29050	29057	IGS	LSC		22	Di-	(AT)4	8	20215	20222	CDS	LSC
23	Din-	AT	8	20246	20253	CDS	LSC		23	Mono-	A	8	43661	43668	Intron	LSC		23	Di-	(AT)4	8	21332	21339	CDS	LSC
24	Din-	AT	8	20338	20345	CDS	LSC		24	Din-	AT	8	7616	7623	IGS	LSC		24	Mono-	(T)11	11	21348	21358	CDS	LSC
25	Din-	AT	8	21363	21370	CDS	LSC		25	Din-	AT	8	10303	10310	IGS	LSC		25	Mono-	(A)9	9	21543	21551	CDS	LSC
26	Mono-	T	11	21379	21389	CDS	LSC		26	Din-	AT	8	20245	20252	CDS	LSC		26	Mono-	(T)9	9	21556	21564	CDS	LSC
27	Mono-	A	9	21574	21582	CDS	LSC		27	Mono-	A	8	45308	45315	IGS	LSC		27	Mono-	(A)8	8	22756	22763	CDS	LSC
28	Mono-	T	9	21587	21595	CDS	LSC		28	Mono-	A	13	55965	55977	IGS	LSC		28	Mono-	(A)11	11	23000	23010	Intron	LSC
29	Mono-	A	8	22787	22794	CDS	LSC		29	Mono-	A	8	63008	63015	CDS	LSC		29	Mono-	(T)10	10	26695	26704	CDS	LSC
30	Mono-	A	9	23031	23039	Intron	LSC		30	Mono-	A	8	63957	63964	IGS	LSC		30	Mono-	(A)8	8	27038	27045	CDS	LSC
31	Mono-	T	10	26723	26732	CDS	LSC		31	Mono-	A	9	64605	64613	CDS	LSC		31	Di-	(TA)4	8	27958	27965	IGS	LSC
32	Mono-	A	8	27066	27073	CDS	LSC		32	Mono-	A	8	65742	65749	IGS	LSC		32	Mono-	(T)8	8	28032	28039	IGS	LSC
33	Din-	TA	8	28000	28007	IGS	LSC		33	Mono-	A	9	67076	67084	IGS	LSC		33	Mono-	(T)9	9	28391	28399	IGS	LSC
34	Din-	AT	8		28051	IGS	LSC		34	Din-	AT	8	20337	20344	CDS	LSC		34	Mono-	(A)9	9	29012	29020	IGS	LSC
35	Mono-	T	8	28439	28446	IGS	LSC		35	Din-	AT	8	21362	21369	CDS	LSC		35	Tetra-	(AAGA)3	12	29599	29610	IGS	LSC
36	Mono-	A	8	29051	29058	IGS	LSC		36	Mono-	A	9	88006	88014	CDS	IR		36	Tetra-	(TTTC)3	12	29619	29630	IGS	LSC
89	Tetra-	AAAG	12	70380	70391	Intron	LSC		37	Mono-	A	9	89239	89247	CDS	IR		37	Mono-	(T)8	8	29890	29897	IGS	LSC
37	Tetra-	AAGA	12	29898	29909	IGS	LSC		38	Tetra-	AAAG	12	70367	70378	Intron	LSC		38	Mono-	(T)8	8	30526	30533	IGS	LSC
39	Mono-	T	8	30189	30196	IGS	LSC		39	Tetra-	AAGA	12	29897	29908	IGS	LSC		39	Di-	(TA)4	8	31888	31895	IGS	LSC
40	Din-	TA	10	32240	32249	IGS	LSC		40	Mono-	A	8	93785	93792	IGS	IR		40	Mono-	(T)8	8	32790	32797	IGS	LSC
41	Mono-	T	8	33129	33136	IGS	LSC		41	Din-	AT	8	28043	28050	IGS	LSC		41	Mono-	(T)9	9	35766	35774	IGS	LSC
42	Mono-	T	8	33210	33217	IGS	LSC		42	Mono-	A	8	110138	110145	CDS	SSC		42	Di-	(GA)4	8	35896	35903	CDS	LSC
43	Mono-	T	8	36121	36128	IGS	LSC		43	Mono-	A	9	110473	110481	CDS	SSC		43	Mono-	(C)9	9	36403	36411	IGS	LSC
44	Din-	GA	8	36251	36258	CDS	LSC		44	Mono-	A	9	112256	112264	IGS	SSC		44	Tetra-	(TAAT)3	12	36849	36860	IGS	LSC
45	Mono-	C	10	36771	36780	IGS	LSC		45	Din-	AT	8	55993	56000	IGS	LSC		45	Di-	(AG)4	8	41435	41442	CDS	LSC
119	Tetra-	AGGT	12	105704	105715	CDS	IR		46	Mono-	A	10	112455	112464	IGS	SSC		46	Mono-	(A)8	8	45009	45016	IGS	LSC
47	Din-	AG	8	41804	41811	CDS	LSC		47	Tetra-	AGGT	12	105681	105692	CDS	IR		47	Di-	(GA)4	8	45265	45272	IGS	LSC
48	Mono-	A	8	43670	43677	Intron	LSC		48	Din-	AT	8	60032	60039	IGS	LSC		48	Di-	(CA)4	8	45264	45371	IGS	LSC
49	Din-	TA	14	44917	44930	Intron	LSC		49	Mono-	A	8	113149	113156	IGS	SSC		49	Mono-	(T)10	10	45556	45565	IGS	LSC
50	Mono-	T	11	44931	44941	Intron	LSC		50	Din-	AT	8	60090	60097	IGS	LSC		50	Di-	(AT)6	12	46853	46864	IGS	LSC
51	Mono-	A	8	45317	45324	IGS	LSC		51	Mono-	A	8	113716	113723	IGS	SSC		51	Mono-	(A)8	8	48990	48997	IGS	LSC
52	Din-	GA	8	45605	45612	IGS	LSC		52	Mono-	A	14	114292	114305	CDS	SSC		52	Di-	(TA)4	8	49135	49142	IGS	LSC
53	Din-	CA	8	45704	45711	IGS	LSC		53	Din-	AT	8	62648	62655	CDS	LSC		53	Mono-	(A)9	9	51134	51142	IGS	LSC
54	Mono-	T	10	45895	45904	IGS	LSC		54	Din-	AT	8	67258	67265	IGS	LSC		54	Mono-	(T)8	8	51642	51649	IGS	LSC
55	Din-	TA	12	47188	47199	IGS	LSC		55	Mono-	A	8	114307	114314	CDS	SSC		55	Mono-	(T)8	8	52993	53000	IGS	LSC
56	Mono-	T	8	52285	52292	IGS	LSC		56	Din-	AT	8	69940	69947	IGS	LSC		56	Mono-	(T)10	10	54998	55007	CDS	LSC
57	Mono-	T	8	53379	53386	IGS	LSC		57	Mono-	A	8	115176	115183	CDS	SSC		57	Mono-	(T)9	9	55087	55095	IGS	LSC
58	Mono-	T	10	55388	55397	CDS	LSC		58	Mono-	A	8	116257	116264	CDS	SSC		58	Mono-	(T)10	10	55467	55476	IGS	LSC
59	Mono-	T	8	55476	55483	IGS	LSC		59	Mono-	A	9	116746	116754	IGS	SSC		59	Mono-	(A)11	11	55587	55597	IGS	LSC
60	Mono-	T	8	55860	55867	IGS	LSC		60	Mono-	A	9	122138	122146	CDS	SSC		60	Di-	(AT)4	8	55613	55620	IGS	LSC
61	Mono-	A	13	55978	55990	IGS	LSC		61	Mono-	A	9	126316	126324	CDS	SSC		61	Di-	(TA)5	10	57382	57391	IGS	LSC
62	Din-	AT	8	56006	56013	IGS	LSC		62	Mono-	A	8	127832	127839	CDS	SSC		62	Mono-	(T)10	10	57634	57643	IGS	LSC
63	Din-	TA	8	57802	57809	IGS	LSC		63	Din-	AT	8	76525	76532	IGS	LSC		63	Mono-	(T)11	11	57698	57708	IGS	LSC
64	Mono-	T	10	58122	58131	IGS	LSC		64	Din-	AT	8	77201	77208	Intron	LSC		64	Di-	(AT)4	8	59621	59628	IGS	LSC
65	Din-	AT	8	60045	60052	IGS	LSC		65	Mono-	A	8	149625	149632	CDS	IR		65	Di-	(AT)4	8	59711	59718	IGS	LSC
66	Din-	AT	8	60103	60110	IGS	LSC		66	Din-	AT	8	77217	77224	Intron	LSC		66	Mono-	(T)8	8	60582	60589	CDS	LSC
67	Mono-	T	8	60953	60960	CDS	LSC		67	Din-	AT	8	83910	83917	CDS	LSC		67	Di-	(CA)4	8	61166	61173	IGS	LSC
68	Din-	CA	8	61543	61550	IGS	LSC		68	Mono-	A	9	153204	153212	IGS	IR		68	Di-	(AT)4	8	62289	62296	CDS	LSC
69	Din-	AT	8	62661	62668	CDS	LSC		69	Din-	AT	8	113486	113493	IGS	SSC		69	Mono-	(A)8	8	62649	62656	CDS	LSC
70	Mono-	A	8	63021	63028	CDS	LSC		70	Din-	AT	10	120612	120621	Intron	SSC		70	Mono-	(A)8	8	63588	63595	IGS	LSC
71	Mono-	A	8	63970	63977	IGS	LSC		71	Mono-	A	9	153247	153255	CDS	IR		71	Di-	(TA)5	10	63673	63682	IGS	LSC
72	Din-	TA	8	64189	64196	IGS	LSC		72	Mono-	C	13	7214	7226	IGS	LSC		72	Di-	(TA)7	14	63809	63822	IGS	LSC
73	Mono-	T	11	64410	64420	IGS	LSC		73	Din-	AT	8	120879	120886	Intron	SSC		73	Mono-	(T)10	10	64033	64042	IGS	LSC
74	Mono-	A	9	64618	64626	CDS	LSC		74	Mono-	C	12	36770	36781	IGS	LSC		74	Mono-	(A)9	9	64239	64247	CDS	LSC
75	Mono-	A	10	65014	65023	CDS	LSC		75	Mono-	G	9	75693	75701	Intron	LSC		75	Mono-	(A)8	8	65386	65393	IGS	LSC
76	Mono-	A	8	65755	65762	IGS	LSC		76	Mono-	T	8	3205	3212	CDS	LSC		76	Mono-	(T)10	10	65672	65681	IGS	LSC
77	Mono-	T	9	66034	66042	IGS	LSC		77	Mono-	T	8	8464	8471	IGS	LSC		77	Di-	(TA)4	8	66690	66697	IGS	LSC
78	Tri-	TAT	15	66747	66761	IGS	LSC		78	Tri-	TAA	12	123112	123123	IGS	SSC		78	Mono-	(A)10	10	66794	66803	IGS	LSC
79	Din-	TA	8	67014	67021	IGS	LSC		79	Din-	CA	8	45695	45702	IGS	LSC		79	Di-	(AT)4	8	66977	66984	IGS	LSC
80	Mono-	A	9	67089	67097	IGS	LSC		80	Mono-	T	10	12667	12676	Intron	LSC		80	Di-	(TA)4	8	67691	67698	IGS	LSC
81	Din-	AT	8	67271	67278	IGS	LSC		81	Din-	CA	8	61530	61537	IGS	LSC		81	Tetra-	(TATT)3	12	67755	67766	IGS	LSC
82	Tri-	TTC	12	67680	67691	IGS	LSC		82	Tri-	TAT	15	66734	66748	IGS	LSC		82	Mono-	(T)8	8	69421	69428	IGS	LSC
83	Din-	TA	8	68000	68997	IGS	LSC		83	Din-	CT	8	105719	105726	CDS	IR		83	Mono-	(T)8	8	69509	69516	IGS	LSC
116	Tetra-	ATGG	12	93117	93128	CDS	IR		84	Tetra-	ATGG	12	93076	93087	CDS	IR		84	Di-	(AT)4	8	69669	69676	IGS	LSC
85	Mono-	T	8	68559	68566	IGS	LSC		85	Mono-	T	14	13353	13366	IGS	LSC		85	Mono-	(A)8	8	70095	70102	Intron	LSC
86	Mono-	T	10	69704	69713	Intron	LSC		86	Mono-	T	9	18973	18981	CDS	LSC		86	Mono-	(T)10	10	70404	70413	Intron	LSC
87	Mono-	T	8	69793	69800	Intron	LSC		87	Mono-	T	11	21378	21388	CDS	LSC		87	Mono-	(A)8	8	71173	71180	Intron	LSC
88	Din-	AT	8	69953	69960	IGS	LSC		88	Din-	CT	8	143134	143141	CDS	IR		88	Mono-	(T)8	8	73818	73825	IGS	LSC
165	Tetra-	CCAT	12	144585	144596	CDS	IR		89	Tetra-	CCAT	12	144580	144591	CDS	IR		89	Mono-	(T)9	9	74027	74035	IGS	LSC
90	Mono-	T	9	70688	70696	Intron	LSC		90	Mono-	T	9	21586	21594	CDS	LSC		90	Mono-	(A)8	8	74577	74584	IGS	LSC
91	Mono-	T	8	74099	74106	IGS	LSC		91	Mono-	T	10	26722	26731	CDS	LSC		91	Mono-	(G)9	9	75424	75432	Intron	LSC
92	Mono-	G	9	75706	75714	Intron	LSC		92	Mono-	T	8	28438	28445	IGS	LSC		92	Di-	(AT)5	10	76242	76251	IGS	LSC
93	Din-	AT	8	76538	76545	IGS	LSC		93	Din-	GA	8	36250	36257	CDS	LSC		93	Di-	(AT)4	8	76259	76266	IGS	LSC
94	Din-	AT	8	77214	77221	Intron	LSC		94	Din-	GA	8	45596	45603	IGS	LSC		94	Di-	(AT)4	8	76935	76942	Intron	LSC
95	Din-	AT	8	77230	77237	Intron	LSC		95	Din-	GA	8	86658	86665	CDS	IR		95	Di-	(AT)4	8	76990	76997	Intron	LSC
96	Din-	TA	8	78152	78159	CDS	LSC		96	Din-	TA	8	1742	1749	CDS	LSC		96	Di-	(TA)4	8	77881	77888	CDS	LSC
97	Mono-	T	11	78233	78243	CDS	LSC		97	Mono-	T	8	30188	30195	IGS	LSC		97	Mono-	(T)11	11	77962	77972	CDS	LSC
98	Mono-	T	11	80156	80166	IGS	LSC		98	Mono-	T	8	33128	33135	IGS	LSC		98	Mono-	(T)10	10	79881	79890	IGS	LSC
99	Mono-	T	10	80671	80680	IGS	LSC		99	Mono-	T	8	33209	33216	IGS	LSC		99	Mono-	(T)8	8	80395	80402	IGS	LSC
100	Mono-	T	9	80760	80768	IGS	LSC		100	Mono-	T	8	36120	36127	IGS	LSC		100	Mono-	(T)8	8	80481	80488	IGS	LSC
101	Mono-	T	11	81177	81187	IGS	LSC		101	Mono-	T	11	44922	44932	Intron	LSC		101	Mono-	(T)11	11	80902	80912	IGS	LSC
102	Mono-	T	11	82047	82057	Intron	LSC		102	Mono-	T	10	45886	45895	IGS	LSC		102	Tetra-	(TAAA)3	12	81841	81852	Intron	LSC
162	Tetra-	CTAC	12	131996	132007	CDS	IR		103	Tetra-	CTAC	12	131973	131984	CDS	IR		103	Di-	(TA)4	8	83222	83229	IGS	LSC
104	Mono-	T	11	82478	82488	Intron	LSC		104	Mono-	T	8	52272	52279	IGS	LSC		104	Mono-	(T)8	8	83254	83261	IGS	LSC
105	Din-	TA	8	83519	83526	CDS	LSC		105	Din-	TA	8	27999	28006	IGS	LSC		105	Di-	(AT)4	8	83617	83624	CDS	LSC
106	Mono-	T	8	83551	83558	CDS	LSC		106	Mono-	T	8	53366	53373	IGS	LSC		106	Di-	(TA)5	10	83753	83762	IGS	LSC
107	Din-	AT	8	83924	83931	CDS	LSC		107	Din-	TA	10	32239	32248	IGS	LSC		107	Di-	(AT)4	8	83774	83781	IGS	LSC
108	Mono-	T	12	84138	84149	IGS	LSC		108	Mono-	T	10	55375	55384	CDS	LSC		108	Mono-	(T)9	9	84104	84112	CDS	IRb
109	Mono-	T	9	84453	84461	CDS	IR		109	Mono-	T	8	55463	55470	IGS	LSC		109	Mono-	(T)9	9	84147	84155	IGS	IRb
110	Mono-	T	9	84496	84504	IGS	IR		110	Mono-	T	8	55847	55854	IGS	LSC		110	Di-	(GA)4	8	86350	86357	CDS	IRb
111	Din-	GA	8	86699	86706	CDS	IR		111	Din-	TA	14	44908	44921	Intron	LSC		111	Mono-	(A)9	9	87698	87706	CDS	IRb
112	Mono-	A	9	88047	88055	CDS	IR		112	Mono-	T	10	58109	58118	IGS	LSC		112	Mono-	(T)8	8	87727	87734	CDS	IRb
113	Mono-	T	8	88076	88083	CDS	IR		113	Mono-	T	8	60940	60947	CDS	LSC		113	Mono-	(A)9	9	88931	88939	CDS	IRb
114	Mono-	A	9	89280	89288	CDS	IR		114	Mono-	T	11	64397	64407	IGS	LSC		114	Di-	(TA)4	8	92323	92330	CDS	IRb
115	Din-	TA	8	92678	92685	CDS	IR		115	Din-	TA	12	47175	47186	IGS	LSC		115	Tetra-	(ATGG)3	12	92762	92773	IGS	IRb
103	Tetra-	TAAA	12	82130	82141	Intron	LSC		116	Tetra-	TAAA	12	82117	82128	Intron	LSC		116	Mono-	(A)8	8	93476	93483	IGS	IRb
117	Mono-	A	8	93826	93833	IGS	IR		117	Mono-	T	9	66021	66029	IGS	LSC		117	Di-	(AG)4	8	94217	94224	CDS	IRb
118	Din-	AG	8	94567	94574	CDS	IR		118	Din-	TA	8	57789	57796	IGS	LSC		118	Tri-	(AGGT)3	12	105350	105361	CDS	IRb
46	Tetra-	TAAT	12	37218	37229	IGS	LSC		119	Tetra-	TAAT	12	37219	37230	IGS	LSC		119	Di-	(CT)4	8	105388	105395	CDS	IRb
120	Din-	CT	8		105749	CDS	IR		120	Din-	TA	8	64176	64183	IGS	LSC		120	Mono-	(T)8	8	109795	109802	CDS	SSC
121	Mono-	A	8	110161	110168	CDS	SSC		121	Mono-	T	8	68546	68553	IGS	LSC		121	Mono-	(A)8	8	109804	109811	CDS	SSC
122	Mono-	T	8	110286	110293	CDS	SSC		122	Mono-	T	10	69691	69700	Intron	LSC		122	Mono-	(T)9	9	109929	109937	CDS	SSC
123	Mono-	A	9	110496	110504	CDS	SSC		123	Mono-	T	8	69780	69787	Intron	LSC		123	Mono-	(A)9	9	110139	110147	CDS	SSC
124	Mono-	A	9	112279	112287	IGS	SSC		124	Mono-	T	9	70675	70683	Intron	LSC		124	Mono-	(A)10	10	112108	112117	IGS	SSC
125	Mono-	A	10	112478	112487	IGS	SSC		125	Mono-	T	8	74086	74093	IGS	LSC		125	Mono-	(T)8	8	112163	112170	IGS	SSC
126	Mono-	T	8	112533	112540	IGS	SSC		126	Mono-	T	11	78220	78230	CDS	LSC		126	Mono-	(T)8	8	112421	112428	IGS	SSC
127	Mono-	T	8	112792	112799	IGS	SSC		127	Mono-	T	11	80143	80153	IGS	LSC		127	Di-	(TA)4	8	112966	112973	IGS	SSC
128	Mono-	A	8	113172	113179	IGS	SSC		128	Mono-	T	10	80658	80667	IGS	LSC		128	Di-	(AT)4	8	113114	113121	IGS	SSC
129	Din-	TA	8	113332	113339	IGS	SSC		129	Din-	TA	8	67001	67008	IGS	LSC		129	Mono-	(A)8	8	113342	113349	IGS	SSC
130	Din-	AT	8	113509	113516	IGS	SSC		130	Din-	TA	8	67987	67994	IGS	LSC		130	Mono-	(A)12	12	113917	113928	CDS	SSC
131	Mono-	A	8	113739	113746	IGS	SSC		131	Mono-	T	9	80747	80755	IGS	LSC		131	Mono-	(A)8	8	113833	113940	CDS	SSC
132	Mono-	A	15	114314	114328	CDS	SSC		132	Mono-	T	11	81164	81174	IGS	LSC		132	Mono-	(T)8	8	114262	114269	CDS	SSC
133	Mono-	A	8	114330	114337	CDS	SSC		133	Mono-	T	11	82034	82044	Intron	LSC		133	Mono-	(A)8	8	114803	114810	CDS	SSC
134	Mono-	T	8	114659	114666	CDS	SSC		134	Mono-	T	10	82465	82474	Intron	LSC		134	Mono-	(T)8	8	115388	115395	CDS	SSC
135	Mono-	A	8	115200	115207	CDS	SSC		135	Mono-	T	8	83537	83544	CDS	LSC		135	Mono-	(A)8	8	115884	115891	CDS	SSC
136	Mono-	T	8	115785	115792	CDS	SSC		136	Mono-	T	12	84097	84108	IGS	LSC		136	Mono-	(A)9	9	116373	116381	IGS	SSC
137	Mono-	A	8	116281	116288	CDS	SSC		137	Mono-	T	9	84412	84420	CDS	IR		137	Tetra-	(TTGA)3	12	116920	116931	CDS	SSC
138	Mono-	A	9	116770	116778	IGS	SSC		138	Mono-	T	9	84455	84463	IGS	IR		138	Mono-	(A)9	9	117637	117645	CDS	SSC
84	Tetra-	TATT	12	68043	68054	IGS	LSC		139	Tetra-	TATT	12	68030	68041	IGS	LSC		139	Di-	(TA)4	8	117965	117972	IGS	SSC
140	Din-	TA	8	119559	119566	CDS	SSC		140	Din-	TA	8	78139	78146	CDS	LSC		140	Di-	(AT)4	8	119115	119122	CDS	SSC
141	Mono-	T	11	120326	120336	Intron	SSC		141	Mono-	T	8	88035	88042	CDS	IR		141	Mono-	(T)12	12	119883	119894	Intron	SSC
142	Din-	AT	10	120635	120644	Intron	SSC		142	Din-	TA	8	83505	83512	CDS	LSC		142	Di-	(AT)4	8	120456	120463	Intron	SSC
143	Din-	AT	8	120902	120909	Intron	SSC		143	Din-	TA	8	92637	92644	CDS	IR		143	Mono-	(A)9	9	121715	121723	CDS	SSC
144	Mono-	A	9	122161	122169	CDS	SSC		144	Mono-	T	8	110263	110270	CDS	SSC		144	Mono-	(T)11	11	122370	122380	CDS	SSC
145	Mono-	T	11	122816	122826	CDS	SSC		145	Mono-	T	8	112510	112517	IGS	SSC		145	Mono-	(T)9	9	122423	122431	CDS	SSC
146	Mono-	T	9	122869	122877	CDS	SSC		146	Mono-	T	8	112769	112776	IGS	SSC		146	Mono-	(T)12	12	124009	124020	CDS	SSC
147	Tri-	TAA	12	123135	123146	IGS	SSC		147	Tri-	TTC	12	67667	67678	IGS	LSC		147	Mono-	(T)8	8	124137	124144	CDS	SSC
148	Mono-	T	11	124436	124446	IGS	SSC		148	Mono-	T	8	114636	114643	CDS	SSC		148	Mono-	(T)9	9	124538	124546	CDS	SSC
149	Mono-	T	8	124563	124570	CDS	SSC		149	Mono-	T	8	115761	115768	CDS	SSC		149	Mono-	(T)8	8	124784	124791	CDS	SSC
150	Mono-	T	9	124964	124972	CDS	SSC		150	Mono-	T	11	120303	120313	Intron	SSC		150	Mono-	(T)8	8	125121	125128	CDS	SSC
151	Mono-	T	8	125210	125217	CDS	SSC		151	Mono-	T	11	122793	122803	CDS	SSC		151	Mono-	(T)8	8	125254	125261	CDS	SSC
152	Mono-	T	8	125547	125554	CDS	SSC		152	Mono-	T	9	122846	122854	CDS	SSC		152	Mono-	(T)9	9	125382	125390	CDS	SSC
153	Mono-	T	8	125680	125687	CDS	SSC		153	Mono-	T	11	124413	124423	CDS	SSC		153	Mono-	(T)9	9	125539	125547	CDS	SSC
154	Mono-	T	9	125965	125973	CDS	SSC		154	Mono-	T	8	124540	124547	CDS	SSC		154	Mono-	(A)9	9	125913	125921	CDS	SSC
155	Mono-	A	9	126339	126347	CDS	SSC		155	Mono-	T	9	124941	124949	CDS	SSC		155	Mono-	(T)8	8	126302	126309	CDS	SSC
156	Mono-	T	8	126728	126735	CDS	SSC		156	Mono-	T	8	125187	125194	CDS	SSC		156	Mono-	(T)12	12	126779	126790	CDS	SSC
157	Mono-	T	12	127205	127216	CDS	SSC		157	Mono-	T	8	125524	125531	CDS	SSC		157	Mono-	(T)9	9	126859	126867	CDS	SSC
158	Mono-	T	8	127265	127272	CDS	SSC		158	Mono-	T	8	125657	125664	CDS	SSC		158	Mono-	(T)11	11	127287	127297	CDS	SSC
159	Mono-	T	11	127692	127702	CDS	SSC		159	Mono-	T	9	125942	125950	CDS	SSC		159	Mono-	(A)8	8	127450	127457	CDS	SSC
160	Mono-	A	8	127855	127862	CDS	SSC		160	Mono-	T	8	126705	126712	CDS	SSC		160	Di-	(AG)4	8	131550	131557	CDS	IRa
161	Din-	AG	8	131964	131971	CDS	IR		161	Din-	TA	8	113309	113316	IGS	SSC		161	Tetra-	(CTAC)3	12	131582	131593	CDS	IRa
139	Tetra-	TTGA	12	117317	117328	CDS	SSC		162	Tetra-	TTGA	12	117293	117304	CDS	SSC		162	Di-	(CT)4	8	142721	142728	CDS	IRa
163	Din-	CT	8	143139	143146	CDS	IR		163	Din-	TA	8	119536	119543	CDS	SSC		163	Mono-	(T)8	8	143462	143469	IGS	IRa
164	Mono-	T	8	143880	143887	IGS	IR		164	Mono-	T	12	127182	127193	CDS	SSC		164	Tetra-	(CCAT)3	12	144172	144183	IGS	IRa
38	Tetra-	TTTC	12	29918	29929	IGS	LSC		165	Tetra-	TTTC	12	29917	29928	IGS	LSC		165	Di-	(TA)4	8	144615	144622	CDS	IRa
166	Din-	TA	8	145028	145035	CDS	IR		166	Din-	TA	8	145023	145030	CDS	IR		166	Mono-	(T)9	9	148006	148014	CDS	IRa
167	Mono-	T	9	148425	148433	CDS	IR		167	Mono-	T	8	127242	127249	CDS	SSC		167	Mono-	(A)8	8	149211	149218	CDS	IRa
168	Mono-	A	8	149630	149637	CDS	IR		168	Mono-	T	11	127669	127679	CDS	SSC		168	Mono-	(T)9	9	149239	149247	CDS	IRa
169	Mono-	T	9	149658	149666	CDS	IR		169	Mono-	T	8	143875	143882	IGS	IR		169	Di-	(TC)4	8	150588	150595	CDS	IRa
170	Din-	TC	8	151007	151014	CDS	IR		170	Din-	TC	8	151002	151009	CDS	IR		170	Mono-	(A)9	9	152790	152798	IGS	IRa
171	Mono-	A	9	153209	153217	IGS	IR		171	Mono-	T	9	148420	148428	CDS	IR		171	Mono-	(A)9	9	152831	152841	IGS	IRa
172	Mono-	A	9		153260	CDS	IR		172	Mono-	T	9	149653	149661	CDS	IR
SSRs in the H.hookeri subsp. chinensis cp genome									SSRs in the H.hookeri subsp. handelii cp genome									SSRs in the H. verticillata cp genome
No.	Type	SSR	Size	Start	End	Location	Region		No.	Type	SSR	Size	Start	End	Location	Region		No.	Type	SSR	Size	Start	End	Location	Region
1	Tri-	AAT	12	7561	7572	IGS	LSC		1	Tri-	AAT	12	7561	7572	IGS	LSC		1	Di-	(TA)4	8	1760	1767	Intron	LSC
2	Din-	AG	8	41806	41813	CDS	LSC		2	Din-	AG	8	41808	41815	CDS	LSC		2	Mono-	(A)8	8	2873	2880	CDS	LSC
3	Mono-	A	9	4354	4362	IGS	LSC		3	Mono-	A	9	4354	4362	IGS	LSC		3	Mono-	(T)8	8	3223	3230	CDS	LSC
4	Mono-	A	8	4761	4768	IGS	LSC		4	Mono-	A	8	4761	4768	IGS	LSC		4	Mono-	(A)11	11	4771	4781	IGS	LSC
5	Mono-	A	14	6367	6380	IGS	LSC		5	Mono-	A	13	6367	6379	IGS	LSC		5	Mono-	(A)8	8	6361	6368	IGS	LSC
6	Mono-	A	9	7013	7021	IGS	LSC		6	Mono-	A	10	7012	7021	IGS	LSC		6	Di-	(AT)6	12	6912	6923	IGS	LSC
7	Din-	AG	8	94542	94549	CDS	IR		7	Din-	AG	8	94557	94564	CDS	IR		7	Mono-	(A)9	9	7034	7042	IGS	LSC
8	Mono-	A	8	8474	8481	IGS	LSC		8	Mono-	A	8	8474	8481	IGS	LSC		8	Mono-	(A)8	8	8515	8522	IGS	LSC
9	Mono-	A	9	8981	8989	IGS	LSC		9	Mono-	A	9	8981	8989	IGS	LSC		9	Mono-	(T)8	8	8687	8694	IGS	LSC
10	Tri-	CAG	12	937	948	CDS	LSC		10	Tri-	CAG	12	937	948	CDS	LSC		10	Mono-	(A)9	9	9029	9037	IGS	LSC
11	Din-	AG	8	131936	131943	CDS	IR		11	Din-	AG	8	131970	131977	CDS	IR		11	Di-	(AT)4	8	10369	10376	IGS	LSC
12	Mono-	A	8	11966	11973	IGS	LSC		12	Mono-	A	8	11968	11975	IGS	LSC		12	Mono-	(A)8	8	12013	12020	IGS	LSC
13	Mono-	A	8	13143	13150	CDS	LSC		13	Mono-	A	8	13145	13152	CDS	LSC		13	Mono-	(T)10	10	12715	12724	Intron	LSC
14	Mono-	A	9	13299	13307	IGS	LSC		14	Mono-	A	9	13301	13309	IGS	LSC		14	Mono-	(A)8	8	13190	13197	CDS	LSC
15	Din-	AT	8	6915	6922	IGS	LSC		15	Din-	AT	8	6914	6921	IGS	LSC		15	Mono-	(A)9	9	13346	13354	IGS	LSC
16	Mono-	A	10	16756	16765	IGS	LSC		16	Mono-	A	10	16758	16767	IGS	LSC		16	Mono-	(T)9	9	13401	13409	IGS	LSC
17	Mono-	A	10	16919	16928	IGS	LSC		17	Mono-	A	10	16921	16930	IGS	LSC		17	Mono-	(A)8	8	16972	16979	IGS	LSC
18	Mono-	A	9	21574	21582	CDS	LSC		18	Mono-	A	9	21576	21584	CDS	LSC		18	Mono-	(T)9	9	19026	19034	CDS	LSC
19	Mono-	A	8	22787	22794	CDS	LSC		19	Mono-	A	8	22789	22796	CDS	LSC		19	Di-	(AT)4	8	20298	20305	CDS	LSC
20	Mono-	T	14	13354	13367	IGS	LSC		20	Mono-	A	9	23033	23041	Intron	LSC		20	Di-	(AT)4	9	20389	20397	CDS	LSC
21	Mono-	A	9	23031	23039	Intron	LSC		21	Mono-	A	8	27068	27075	CDS	LSC		21	Di-	(AT)4	8	21420	21427	CDS	LSC
22	Mono-	A	8	27066	27073	CDS	LSC		22	Mono-	A	8	29053	29060	IGS	LSC		22	Mono-	(A)9	9	21631	21639	CDS	LSC
23	Mono-	A	8	29051	29058	IGS	LSC		23	Mono-	A	8	43674	43681	Intron	LSC		23	Mono-	(T)9	9	21644	21652	CDS	LSC
24	Din-	AT	8	7616	7623	IGS	LSC		24	Din-	AT	8	7616	7623	IGS	LSC		24	Mono-	(A)8	8	22844	22851	CDS	LSC
25	Din-	AT	8	10304	10311	IGS	LSC		25	Din-	AT	8	10304	10311	IGS	LSC		25	Mono-	(A)10	10	23088	23097	Intron	LSC
26	Din-	AT	8	20246	20253	CDS	LSC		26	Din-	AT	8	20248	20248	CDS	LSC		26	Mono-	(T)8	8	23168	23175	Intron	LSC
27	Mono-	A	8	43672	43679	Intron	LSC		27	Mono-	A	8	45320	45327	IGS	LSC		27	Mono-	(T)10	10	26779	26788	CDS	LSC
28	Mono-	A	8	45319	45326	IGS	LSC		28	Mono-	A	13	55988	56000	IGS	LSC		28	Mono-	(A)8	8	27122	27129	CDS	LSC
29	Mono-	A	13	55980	55992	IGS	LSC		29	Mono-	A	8	63032	63039	CDS	LSC		29	Di-	(TA)4	8	28053	28060	IGS	LSC
30	Mono-	A	8	63023	63030	CDS	LSC		30	Mono-	A	8	63981	63988	IGS	LSC		30	Di-	(AT)4	8	28097	28104	IGS	LSC
31	Mono-	A	8	63972	63979	IGS	LSC		31	Mono-	A	9	64629	64637	CDS	LSC		31	Mono-	(T)9	9	28504	28512	IGS	LSC
32	Mono-	A	9	64620	64628	CDS	LSC		32	Mono-	A	8	65766	65773	IGS	LSC		32	Mono-	(A)11	11	28728	28738	IGS	LSC
33	Mono-	A	8	65757	65764	IGS	LSC		33	Mono-	A	9	67100	67108	IGS	LSC		33	Mono-	(A)8	8	29122	29129	IGS	LSC
34	Din-	AT	8	20338	20345	CDS	LSC		34	Din-	AT	8	20340	20347	CDS	LSC		34	Tetra-	(AAGA)3	12	29969	20080	CDS	LSC
35	Din-	AT	8	21363	21370	CDS	LSC		35	Din-	AT	8	21365	21372	CDS	LSC		35	Tetra-	(TTTC)3	12	29989	30000	IGS	LSC
36	Mono-	A	9	67091	67099	IGS	LSC		36	Mono-	A	9	88037	88045	CDS	IR		36	Mono-	(T)8	8	30260	30267	IGS	LSC
37	Mono-	A	9	88022	88030	CDS	IR		37	Mono-	A	9	89270	89278	CDS	IR		37	Hexa-	(ATATAC)3	18	32020	32037	IGS	LSC
38	Tetra-	AAAG	12	70390	70401	Intron	LSC		38	Tetra-	AAAG	12	70391	70402	Intron	LSC		38	Di-	(TA)5	10	32296	32305	IGS	LSC
39	Tetra-	AAGA	12	29898	29909	IGS	LSC		39	Tetra-	AAGA	12	29900	29911	IGS	LSC		39	Mono-	(T)8	8	33180	33187	IGS	LSC
40	Mono-	A	9	89255	89263	CDS	IR		40	Mono-	A	8	93816	93823	IGS	IR		40	Mono-	(T)9	9	33254	33262	IGS	LSC
41	Din-	AT	8	28044	28051	IGS	LSC		41	Din-	AT	8	28046	28053	IGS	LSC		41	Tetra-	(AAAG)3	12	33448	33459	IGS	LSC
42	Mono-	A	8	93801	93808	IGS	IR		42	Mono-	A	8	110169	110176	CDS	SSC		42	Mono-	(A)9	9	36144	36152	IGS	LSC
43	Mono-	A	8	110154	110161	CDS	SSC		43	Mono-	A	9	110504	110512	CDS	SSC		43	Mono-	(T)8	8	36157	36164	IGS	LSC
44	Mono-	A	9	110489	110497	CDS	SSC		44	Mono-	A	9	112287	112295	IGS	SSC		44	Di-	(GA)4	8	36287	36294	CDS	LSC
45	Din-	AT	8	56008	56015	IGS	LSC		45	Din-	AT	8	56016	56023	IGS	LSC		45	Mono-	(C)11	11	36813	36823	IGS	LSC
46	Mono-	A	9	112272	112280	IGS	SSC		46	Mono-	A	10	112486	112495	IGS	SSC		46	Tetra-	(TAAT)3	12	37261	37272	IGS	LSC
47	Tetra-	AGGT		105697	105708	CDS	IR		47	Tetra-	AGGT	12	105712	105723	CDS	IR		47	Di-	(AG)4	8	41847	41854	CDS	LSC
48	Din-	AT	8	60047	60054	IGS	LSC		48	Din-	AT	8	60056	60063	IGS	LSC		48	Di-	(TA)6	12	44968	44979	Intron	LSC
49	Mono-	A	10	112471	112480	IGS	SSC		49	Mono-	A	8	113180	113187	IGS	SSC		49	Mono-	(T)9	9	44980	44988	Intron	LSC
50	Din-	AT	8	60105	60112	IGS	LSC		50	Din-	AT	8	60114	60121	IGS	LSC		50	Mono-	(T)8	8	45349	45356	IGS	LSC
51	Mono-	A	8	113165	113172	IGS	SSC		51	Mono-	A	8	113747	113754	IGS	SSC		51	Mono-	(A)9	9	45370	45378	IGS	LSC
52	Mono-	A	8	113732	113739	IGS	SSC		52	Mono-	A	14	114323	114336	CDS	SSC		52	Di-	(CA)4	8	45762	45769	IGS	LSC
53	Din-	AT	8	62663	62670	CDS	LSC		53	Din-	AT	8	62672	62679	CDS	LSC		53	Di-	(TA)6	12	47250	47261	IGS	LSC
54	Din-	AT	8	67273	67280	IGS	LSC		54	Din-	AT	8	67282	67289	IGS	LSC		54	Di-	(AT)6	12	47307	47318	IGS	LSC
55	Mono-	A	14	114308	114321	CDS	SSC		55	Mono-	A	8	114338	114345	CDS	SSC		55	Mono-	(T)10	10	51757	51766	IGS	LSC
56	Din-	AT	8	69963	69970	IGS	LSC		56	Din-	AT	8	69964	69971	IGS	LSC		56	Mono-	(A)8	8	52026	52033	Intron	LSC
57	Mono-	A	8	114323	114330	CDS	SSC		57	Mono-	A	8	115207	115214	CDS	SSC		57	Mono-	(T)8	8	52856	52863	IGS	LSC
58	Mono-	A	8	115192	115199	CDS	SSC		58	Mono-	A	8	116288	116295	CDS	SSC		58	Mono-	(A)8	8	52926	52933	IGS	LSC
59	Mono-	A	8	116273	116280	CDS	SSC		59	Mono-	A	8	116777	116784	IGS	SSC		59	Mono-	(T)10	10	54865	54874	CDS	LSC
60	Mono-	A	9	116762	116770	IGS	SSC		60	Mono-	A	9	122167	122175	CDS	SSC		60	Mono-	(T)9	9	54952	54960	IGS	LSC
61	Mono-	A	9	122133	122141	CDS	SSC		61	Mono-	A	9	126345	126353	CDS	SSC		61	Di-	(TA)4	8	55207	55214	IGS	LSC
62	Mono-	A	9	126311	126319	CDS	SSC		62	Mono-	A	8	127861	127868	CDS	SSC		62	Mono-	(A)10	10	55464	55473	IGS	LSC
63	Din-	AT	8	76548	76555	IGS	LSC		63	Din-	AT	8	76556	76563	IGS	LSC		63	Di-	(AT)4	8	55489	55496	IGS	LSC
64	Din-	AT	8	77224	77231	Intron	LSC		64	Din-	AT	8	77232	77239	Intron	LSC		64	Di-	(TA)5	10	57259	57268	IGS	LSC
65	Mono-	A	8	127827	127834	CDS	SSC		65	Mono-	A	8	149654	149661	CDS	IR		65	Mono-	(A)8	8	57537	57544	IGS	LSC
66	Din-	AT	8	77240	77247	Intron	LSC		66	Din-	AT	8	77248	77255	Intron	LSC		66	Mono-	(T)8	8	57570	57577	IGS	LSC
67	Din-	AT	8	83926	83933	CDS	LSC		67	Din-	AT	8	83942	83949	CDS	LSC		67	Mono-	(A)8	8	57728	57735	IGS	LSC
68	Mono-	A	8	149620	149627	CDS	IR		68	Mono-	A	9	153233	153241	IGS	IR		68	Di-	(AT)4	8	59509	59516	IGS	LSC
69	Din-	AT	8	113502	113509	IGS	SSC		69	Din-	AT	8	113517	113524	IGS	SSC		69	Di-	(AT)4	8	59582	59589	IGS	LSC
70	Din-	AT	8	120874	120881	Intron	SSC		70	Din-	AT	10	120641	120650	Intron	SSC		70	Mono-	(A)8	8	60233	60240	IGS	LSC
71	Mono-	A	9	153199	153207	IGS	IR		71	Mono-	A	9	153276	153284	CDS	IR		71	Mono-	(T)8	8	60463	60470	CDS	LSC
72	Mono-	A	9	153242	153250	CDS	IR		72	Mono-	C	12	7215	7226	IGS	LSC		72	Di-	(TC)4	8	61250	61257	CDS	LSC
73	Din-	CA	8	45706	45713	IGS	LSC		73	Din-	AT	8	120908	120915	Intron	SSC		73	Di-	(AT)4	8	62179	62186	CDS	LSC
74	Mono-	C	16	7211	7226	IGS	LSC		74	Mono-	C	12	36773	36784	IGS	LSC		74	Mono-	(A)8	8	62539	62546	CDS	LSC
75	Mono-	C	12	36771	36782	IGS	LSC		75	Mono-	G	9	75724	75732	Intron	LSC		75	Mono-	(A)8	8	63482	63489	IGS	LSC
76	Mono-	G	9	75716	75724	Intron	LSC		76	Mono-	T	8	3205	3212	CDS	LSC		76	Di-	(TA)4	8	63701	63708	IGS	LSC
77	Mono-	T	8	3205	3212	CDS	LSC		77	Mono-	T	8	8464	8471	IGS	LSC		77	Di-	(TA)4	8	63713	63720	IGS	LSC
78	Tri-	TAA	12	123107	123118	IGS	SSC		78	Tri-	TAA	12	123141	123152	IGS	SSC		78	Mono-	(T)9	9	63926	63934	IGS	LSC
79	Din-	CA	8	61545	61552	IGS	LSC		79	Din-	CA	8	45707	45714	IGS	LSC		79	Mono-	(A)9	9	64132	64140	CDS	LSC
80	Mono-	T	8	8464	8471	IGS	LSC		80	Mono-	T	10	12670	12679	Intron	LSC		80	Mono-	(A)9	9	65142	65150	IGS	LSC
81	Din-	CT		105735	105742	CDS	IR		81	Din-	CA	8	61554	61561	IGS	LSC		81	Mono-	(T)8	8	65327	65334	IGS	LSC
82	Tri-	TAT	15	66749	66763	IGS	LSC		82	Tri-	TAT	15	66758	66772	IGS	LSC		82	Mono-	(A)8	8	65683	65690	IGS	LSC
83	Din-	CT	8	143129	143136	CDS	IR		83	Din-	CT	8	105750	105757	CDS	IR		83	Mono-	(T)8	8	65954	65961	IGS	LSC
84	Tetra-	ATGG	12	93092	93103	CDS	IR		84	Tetra-	ATGG	12	93107	93118	CDS	IR		84	Tri-	(TAT)4	12	66678	66689	IGS	LSC
85	Mono-	T	10	12668	12677	Intron	LSC		85	Mono-	T	14	13356	13369	IGS	LSC		85	Di-	(TA)4	8	66956	66963	IGS	LSC
86	Mono-	T	9	18974	18982	CDS	LSC		86	Mono-	T	9	18976	18984	CDS	LSC		86	Di-	(A)10	10	67044	67053	IGS	LSC
87	Mono-	T	11	21379	21389	CDS	LSC		87	Mono-	T	11	21381	21391	CDS	LSC		87	Di-	(AT)4	8	67227	67234	IGS	LSC
88	Din-	GA	8	36251	36258	CDS	LSC		88	Din-	CT	8	143163	143170	CDS	IR		88	Tri-	(TTC)4	12	67608	67619	IGS	LSC
89	Tetra-	CCAT	12	144575	144586	CDS	IR		89	Tetra-	CCAT	12	144609	144620	CDS	IR		89	Di-	(TA)4	8	67936	67943	IGS	LSC
90	Mono-	T	9	21587	21595	CDS	LSC		90	Mono-	T	9	21589	21597	CDS	LSC		90	Tetra-	(TATT)3	12	67979	67990	IGS	LSC
91	Mono-	T	10	26723	26732	CDS	LSC		91	Mono-	T	10	26725	26734	CDS	LSC		91	Mono-	(T)8	8	68495	68502	IGS	LSC
92	Mono-	T	8	28439	28446	IGS	LSC		92	Mono-	T	8	28441	28448	IGS	LSC		92	Mono-	(T)8	8	69640	69647	IGS	LSC
93	Din-	GA	8	45607	45614	IGS	LSC		93	Din-	GA	8	36253	36260	CDS	LSC		93	Mono-	(T)8	8	69727	69734	IGS	LSC
94	Din-	GA	8	86674	86681	CDS	IR		94	Din-	GA	8	45608	45615	IGS	LSC		94	Di-	(AT)4	8	69887	69894	IGS	LSC
95	Din-	TA	8	1742	1749	CDS	LSC		95	Din-	GA	8	86689	86696	CDS	IR		95	Tetra-	(AAAG)3	12	70314	70325	Intron	LSC
96	Din-	TA	8	28000	28007	IGS	LSC		96	Din-	TA	8	1742	1749	CDS	LSC		96	Mono-	(T)12	12	70622	70633	Intron	LSC
97	Mono-	T	8	30189	30196	IGS	LSC		97	Mono-	T	8	30191	30198	IGS	LSC		97	Mono-	(G)9	9	70645	70653	Intron	LSC
98	Mono-	T	8	33129	33136	IGS	LSC		98	Mono-	T	8	33131	33138	IGS	LSC		98	Mono-	(A)9	9	71389	71397	Intron	LSC
99	Mono-	T	8	33210	33217	IGS	LSC		99	Mono-	T	8	33212	33219	IGS	LSC		99	Mono-	(T)8	8	74026	74033	IGS	LSC
100	Mono-	T	8	36121	36128	IGS	LSC		100	Mono-	T	8	36123	36130	IGS	LSC		100	Mono-	(G)8	8	75628	75635	Intron	LSC
101	Mono-	T	13	44931	44943	Intron	LSC		101	Mono-	T	12	44933	44944	Intron	LSC		101	Di-	(AT)4	8	76444	76451	IGS	LSC
102	Mono-	T	10	45897	45906	IGS	LSC		102	Mono-	T	10	45898	45907	IGS	LSC		102	Di-	(AT)5	10	76457	76466	IGS	LSC
103	Tetra-	CTAC	12	131968	131979	CDS	IR		103	Tetra-	CTAC	12	132002	132013	CDS	IR		103	Di-	(AT)4	8	77135	77142	Intron	LSC
104	Mono-	T	8	52287	52294	IGS	LSC		104	Mono-	T	8	52295	52302	IGS	LSC		104	Di-	(AT)4	8	77151	77158	Intron	LSC
105	Din-	TA	10	32240	32249	IGS	LSC		105	Din-	TA	8	28002	28009	IGS	LSC		105	Di-	(TA)4	8	78073	78080	CDS	LSC
106	Mono-	T	8	53381	53388	IGS	LSC		106	Mono-	T	8	53389	53396	IGS	LSC		106	Mono-	(T)10	10	80078	80087	IGS	LSC
107	Din-	TA	12	44919	44930	Intron	LSC		107	Din-	TA	10	32242	32251	IGS	LSC		107	Mono-	(T)11	11	81098	81108	IGS	LSC
108	Mono-	T	10	55390	55399	CDS	LSC		108	Mono-	T	10	55398	55407	CDS	LSC		108	Tetra-	(TAAA)3	12	82057	82068	Intron	LSC
109	Mono-	T	8	55478	55485	IGS	LSC		109	Mono-	T	8	55484	55493	IGS	LSC		109	Di-	(TA)4	8	83462	83469	CDS	LSC
110	Mono-	T	8	55862	55869	IGS	LSC		110	Mono-	T	8	55870	55877	IGS	LSC		110	Mono-	(T)8	8	83494	83501	CDS	LSC
111	Din-	TA	12	47190	47201	IGS	LSC		111	Din-	TA	12	44921	44932	Intron	LSC		111	Di-	(AT)4	8	83867	83874	CDS	LSC
112	Mono-	T	10	58124	58133	IGS	LSC		112	Mono-	T	11	58132	58142	IGS	LSC		112	Di-	(TA)5	10	83980	83989	IGS	LSC
113	Mono-	T	8	60955	60962	CDS	LSC		113	Mono-	T	8	60964	60971	CDS	LSC		113	Mono-	(T)12	12	84062	84073	IGS	LSC
114	Mono-	T	11	64412	64422	IGS	LSC		114	Mono-	T	11	64421	64431	IGS	LSC		114	Mono-	(T)9	9	84392	84400	CDS	IRb
115	Din-	TA	8	57804	57811	IGS	LSC		115	Din-	TA	12	47198	47209	IGS	LSC		115	Mono-	(T)8	8	84435	84442	IGS	IRb
116	Tetra-	TAAA	12	82140	82151	Intron	LSC		116	Tetra-	TAAA	12	82148	82159	Intron	LSC		116	Di-	(GA)4	8	86637	86644	CDS	IRb
117	Mono-	T	9	66036	66044	IGS	LSC		117	Mono-	T	9	66045	66053	IGS	LSC		117	Mono-	(A)9	9	87985	87993	CDS	IRb
118	Din-	TA	8	64191	64198	IGS	LSC		118	Din-	TA	8	57812	57819	IGS	LSC		118	Mono-	(T)8	8	88014	88021	CDS	IRb
119	Tetra-	TAAT	12	37220	37231	IGS	LSC		119	Tetra-	TAAT	12	37222	37233	IGS	LSC		119	Mono-	(A)9	9	89218	89226	CDS	IRb
120	Din-	TA	8	67016	67023	IGS	LSC		120	Din-	TA	8	64200	64207	IGS	LSC		120	Di-	(TA)4	8	92616	92623	CDS	IRb
121	Mono-	T	8	68569	68576	IGS	LSC		121	Mono-	T	8	68570	68577	IGS	LSC		121	Tetra-	(ATGG)3	12	93055	93066	IGS	IRb
122	Mono-	T	10	69714	69723	Intron	LSC		122	Mono-	T	10	69715	69724	Intron	LSC		122	Mono-	(A)8	8	93764	93771	IGS	IRb
123	Mono-	T	8	69803	69810	Intron	LSC		123	Mono-	T	8	69804	69811	Intron	LSC		123	Di-	(AG)4	8	94505	94512	CDS	IRb
124	Mono-	T	9	70698	70706	Intron	LSC		124	Mono-	T	9	70706	70714	Intron	LSC		124	Tetra-	(AGGT)3	12	105631	105642	CDS	IRb
125	Mono-	T	8	74109	74116	IGS	LSC		125	Mono-	T	8	74117	74124	IGS	LSC		125	Di-	(CT)4	8	105669	105676	CDS	IRb
126	Mono-	T	11	78243	78253	CDS	LSC		126	Mono-	T	11	78251	78261	CDS	LSC		126	Tetra-	(AAAT)3	12	107388	107399	IGS	IRb
127	Mono-	T	11	80166	80176	IGS	LSC		127	Mono-	T	11	80174	80184	IGS	LSC		127	Mono-	(A)8	8	110095	110102	CDS	SSC
128	Mono-	T	10	80681	80690	IGS	LSC		128	Mono-	T	10	80689	80698	IGS	LSC		128	Mono-	(T)8	8	110220	110227	CDS	SSC
129	Din-	TA	8	68010	68017	IGS	LSC		129	Din-	TA	8	67025	67032	IGS	LSC		129	Mono-	(A)9	9	110430	110438	CDS	SSC
130	Din-	TA	8	78162	78169	CDS	LSC		130	Din-	TA	8	68011	68018	CDS	LSC		130	Mono-	(T)8	8	112085	112092	IGS	SSC
131	Mono-	T	9	80770	80778	IGS	LSC		131	Mono-	T	9	80778	80786	IGS	LSC		131	Mono-	(A)10	10	112229	112238	IGS	SSC
132	Mono-	T	11	81187	81197	IGS	LSC		132	Mono-	T	11	81195	81205	IGS	LSC		132	Mono-	(A)9	9	112443	112451	IGS	SSC
133	Mono-	T	11	82057	82067	Intron	LSC		133	Mono-	T	11	82065	82075	Intron	LSC		133	Mono-	(T)9	9	112772	112780	IGS	SSC
134	Mono-	T	9	82488	82496	Intron	LSC		134	Mono-	T	11	82496	82506	Intron	LSC		134	Mono-	(A)8	8	113140	113147	IGS	SSC
135	Mono-	T	8	83553	83560	CDS	LSC		135	Mono-	T	8	83569	83576	CDS	LSC		135	Di-	(TA)4	8	113298	113305	IGS	SSC
136	Mono-	T	15	84113	84127	IGS	LSC		136	Mono-	T	11	84129	84139	IGS	LSC		136	Di-	(AT)4	8	113488	113495	IGS	SSC
137	Mono-	T	9	84428	84436	CDS	IR		137	Mono-	T	9	84443	84451	CDS	IR		137	Mono-	(A)18	18	114296	114313	CDS	SSC
138	Mono-	T	9	84471	84479	IGS	IR		138	Mono-	T	9	84486	84494	IGS	IR		138	Mono-	(T)8	8	114635	114642	CDS	SSC
139	Tetra-	TATT	12	68053	68064	IGS	LSC		139	Tetra-	TATT	12	68065	68065	IGS	LSC		139	Mono-	(A)8	8	115175	115182	CDS	SSC
140	Din-	TA	8	83521	83528	CDS	LSC		140	Din-	TA	8	78170	78177	CDS	LSC		140	Mono-	(T)8	8	115760	115767	CDS	SSC
141	Mono-	T	8	88051	88058	CDS	IR		141	Mono-	T	8	88066	88073	CDS	IR		141	Mono-	(A)8	8	116256	116263	CDS	SSC
142	Din-	TA	8	92653	92660	CDS	IR		142	Din-	TA	8	83537	83544	CDS	LSC		142	Mono-	(A)9	9	116745	116753	IGS	SSC
143	Mono-	T	8	110279	110286	CDS	SSC		143	Din-	TA	8	92668	92675	CDS	IR		143	Tetra-	(TTGA)3	12	117291	117302	CDS	SSC
144	Mono-	T	8	112526	112533	IGS	SSC		144	Mono-	T	8	110294	110301	CDS	SSC		144	Di-	(TA)4	8	118336	118343	IGS	SSC
145	Mono-	T	8	112785	112792	IGS	SSC		145	Mono-	T	8	112541	112548	IGS	SSC		145	Di-	(TA)4	8	119542	119549	CDS	SSC
146	Tri-	TTC	12	67690	67701	IGS	LSC		146	Mono-	T	8	112800	112807	IGS	SSC		146	Mono-	(T)9	9	120309	120317	Intron	SSC
147	Mono-	T	8	114652	114659	CDS	SSC		147	Tri-	TTC	12	67691	67702	IGS	LSC		147	Di-	(AT)4	8	120890	120897	Intron	SSC
148	Mono-	T	8	115777	115784	CDS	SSC		148	Mono-	T	8	114667	114674	CDS	SSC		148	Di-	(AT)4	8	120938	120945	Intron	SSC
149	Mono-	T	11	120318	120328	Intron	SSC		149	Mono-	T	8	115792	115799	CDS	SSC		149	Mono-	(A)9	9	122149	122157	CDS	SSC
150	Mono-	T	11	122788	122798	CDS	SSC		150	Mono-	T	11	120332	120342	Intron	SSC		150	Mono-	(T)9	9	122797	122805	CDS	SSC
151	Mono-	T	9	122841	122849	CDS	SSC		151	Mono-	T	11	122822	122832	CDS	SSC		151	Mono-	(T)9	9	122850	122858	CDS	SSC
152	Mono-	T	11	124408	124418	CDS	SSC		152	Mono-	T	9	122875	122883	CDS	SSC		152	Mono-	(T)8	8	124507	124514	CDS	SSC
153	Mono-	T	8	124535	124542	CDS	SSC		153	Mono-	T	11	124442	124452	CDS	SSC		153	Mono-	(T)8	8	124554	124561	CDS	SSC
154	Mono-	T	9	124936	124944	CDS	SSC		154	Mono-	T	8	124569	124576	CDS	SSC		154	Mono-	(T)9	9	124955	124963	CDS	SSC
155	Mono-	T	8	125182	125189	CDS	SSC		155	Mono-	T	9	124970	124978	CDS	SSC		155	Mono-	(T)8	8	125201	125208	CDS	SSC
156	Mono-	T	8	125519	125526	CDS	SSC		156	Mono-	T	8	125216	125223	CDS	SSC		156	Mono-	(T)8	8	125538	125545	CDS	SSC
157	Mono-	T	8	125652	125659	CDS	SSC		157	Mono-	T	8	125553	125560	CDS	SSC		157	Mono-	(T)8	8	125671	125678	CDS	SSC
158	Mono-	T	9	125937	125945	CDS	SSC		158	Mono-	T	8	125686	125693	CDS	SSC		158	Mono-	(T)9	9	125956	125964	CDS	SSC
159	Mono-	T	8	126700	126707	CDS	SSC		159	Mono-	T	9	125971	125979	CDS	SSC		159	Mono-	(A)9	9	126321	126329	CDS	SSC
160	Din-	TA	8	113325	113332	IGS	SSC		160	Mono-	T	8	126734	126741	CDS	SSC		160	Mono-	(T)12	12	127187	127198	CDS	SSC
161	Tetra-	TTGA	12	117309	117320	CDS	SSC		161	Din-	TA	8	113340	113347	IGS	SSC		161	Mono-	(T)9	9	127246	127254	CDS	SSC
162	Din-	TA	8	119551	119558	CDS	SSC		162	Tetra-	TTGA	12	117323	117334	CDS	SSC		162	Mono-	(T)10	10	127463	127472	CDS	SSC
163	Mono-	T	12	127177	127188	CDS	SSC		163	Din-	TA	8	119565	119572	CDS	SSC		163	Mono-	(T)11	11	127638	127648	CDS	SSC
164	Tetra-	TTTC	12	29918	29929	IGS	LSC		164	Mono-	T	12	127211	127222	CDS	SSC		164	Mono-	(A)8	8	127801	127808	CDS	SSC
165	Din-	TA	8	145018	145025	CDS	IR		165	Tetra-	TTTC	12	29920	29931	IGS	LSC		165	Tetra-	(ATTT)3	12	130161	130172	IGS	IRa
166	Mono-	T	8	127237	127244	CDS	SSC		166	Din-	TA	8	145052	145059	CDS	IR		166	Di-	(AG)4	8	131884	131891	IGS	IRa
167	Mono-	T	11	127664	127674	CDS	SSC		167	Mono-	T	8	127271	127278	CDS	SSC		167	Tetra-	(CTAC)3	12	131916	131927	IGS	IRa
168	Mono-	T	8	143870	143877	IGS	IR		168	Mono-	T	11	127698	127708	CDS	SSC		168	Di-	(CT)4	8	143048	143055	CDS	IRa
169	Din-	TC	8	150997	151004	CDS	IR		169	Mono-	T	8	143904	143911	IGS	IR		169	Mono-	(T)8	8	143789	143796	IGS	IRa
170	Mono-	T	9	148415	148423	CDS	IR		170	Din-	TC	8	151031	151038	CDS	IR		170	Tetra-	(CCAT)3	12	144494	144505	CDS	IRa
171	Mono-	T	9	149648	149656	CDS	IR		171	Mono-	T	9	148449	148457	CDS	IR		171	Di-	(TA)4	8	144937	144944	CDS	IRa
									172	Mono-	T	9	149682	149690	CDS	IR		172	Mono-	(T)9	9	148334	148342	CDS	IRa
																		173	Mono-	(A)8	8	149539	149546	CDS	IRa
SSRs in the H.peltiformis cp genome									SSRs in the H.ranunculoides cp genome									174	Mono-	(T)9	9	149567	149575	CDS	IRa
No.	Type	SSR	Start	End	Location	Region			No.	Type	SSR	Size	Start	End	Location	Region		175	Di-	(TC)4	8	150916	150923	CDS	IRa
1	Tri-	AAT	7562	7573	IGS	LSC			1	Tri-	AAT	12	7561	7572	IGS	LSC
2	Din-	AG	41807	41814	CDS	LSC			2	Din-	AG	8	41808	41815	CDS	LSC		SSRs in the H. nepalensiscp genome
3	Mono-	A	4354	4362	IGS	LSC			3	Mono-	A	9	4354	4362	IGS	LSC		No.	Type	SSR	Size	Start	End	Location	Region
4	Mono-	A	4761	4768	IGS	LSC			4	Mono-	A	8	4761	4768	IGS	LSC		1	Tri-	(CAG)4	12	937	948	CDS	LSC
5	Mono-	A	6367	6379	IGS	LSC			5	Mono-	A	13	6367	6379	IGS	LSC		2	Di-	(TA)4	8	1742	1749	Intron	LSC
6	Mono-	A	7012	7020	IGS	LSC			6	Mono-	A	10	7012	7021	IGS	LSC		3	Mono-	(T)8	8	3205	3212	CDS	LSC
7	Din-	AG	94544	94551	CDS	IR			7	Din-	AG	8	94558	94565	CDS	IR		4	Mono-	(A)8	8	4354	4361	CDS	LSC
8	Mono-	A	8475	8482	IGS	LSC			8	Mono-	A	8	8474	8481	IGS	LSC		5	Mono-	(A)8	8	4761	4768	CDS	LSC
9	Mono-	A	8982	8990	IGS	LSC			9	Mono-	A	9	8981	8989	IGS	LSC		6	Mono-	(A)13	13	6367	6379	CDS	LSC
10	Tri-	CAG	937	948	CDS	LSC			10	Tri-	CAG	12	937	948	CDS	LSC		7	Di-	(AT)4	8	6914	6921	CDS	LSC
11	Din-	AG	131958	131965	CDS	IR			11	Din-	AG	8	131955	131962	CDS	IR		8	Mono-	(A)9	9	7012	7020	CDS	LSC
12	Mono-	A	11967	11974	IGS	LSC			12	Mono-	A	8	11968	11975	IGS	LSC		9	Mono-	(C)12	12	7214	7225	CDS	LSC
13	Mono-	A	13144	13151	CDS	LSC			13	Mono-	A	8	13145	13152	CDS	LSC		10	Tri-	(AAT)4	12	7560	7571	CDS	LSC
14	Mono-	A	13300	13308	IGS	LSC			14	Mono-	A	9	13301	13309	IGS	LSC		11	Di-	(AT)4	8	7615	7622	CDS	LSC
15	Din-	AT	6914	6921	IGS	LSC			15	Din-	AT	8	6914	6921	IGS	LSC		12	Mono-	(A)8	8	8472	8479	CDS	LSC
16	Mono-	A	16757	16766	IGS	LSC			16	Mono-	A	10	16758	16767	IGS	LSC		13	Mono-	(A)9	9	8979	8987	IGS	LSC
17	Mono-	A	16920	16929	IGS	LSC			17	Mono-	A	10	16921	16930	IGS	LSC		14	Di-	(AT)4	8	10302	10309	IGS	LSC
18	Mono-	A	21575	21583	CDS	LSC			18	Mono-	A	9	21576	21584	CDS	LSC		15	Mono-	(A)8	8	11964	11971	IGS	LSC
19	Mono-	A	22788	22795	CDS	LSC			19	Mono-	A	8	22789	22796	CDS	LSC		16	Mono-	(T)10	10	12666	12675	Intron	LSC
20	Mono-	A	23032	23040	Intron	LSC			20	Mono-	A	9	23033	23041	Intron	LSC		17	Mono-	(A)8	8	13141	13148	CDS	LSC
21	Mono-	A	27067	27074	CDS	LSC			21	Mono-	A	8	27068	27075	CDS	LSC		18	Mono-	(A)9	9	13297	13305	IGS	LSC
22	Mono-	A	29052	29059	IGS	LSC			22	Mono-	A	8	29053	29060	IGS	LSC		19	Mono-	(T)14	14	13352	13365	IGS	LSC
23	Mono-	A	43673	43680	Intron	LSC			23	Mono-	A	8	43674	43681	Intron	LSC		20	Mono-	(A)10	10	16754	16763	IGS	LSC
24	Din-	AT	7617	7624	IGS	LSC			24	Din-	AT	8	7616	7623	IGS	LSC		21	Mono-	(A)10	10	16917	16926	IGS	LSC
25	Din-	AT	10305	10312	IGS	LSC			25	Din-	AT	8	10304	10311	IGS	LSC		22	Mono-	(T)9	9	18972	18980	CDS	LSC
26	Din-	AT	20247	20254	CDS	LSC			26	Din-	AT	8	20248	20255	CDS	LSC		23	Di-	(AT)4	8	20244	20251	CDS	LSC
27	Mono-	A	45320	45327	IGS	LSC			27	Mono-	A	8	45320	45327	IGS	LSC		24	Di-	(AT)4	8	20336	20343	CDS	LSC
28	Mono-	A	55982	55994	IGS	LSC			28	Mono-	A	13	55988	56000	IGS	LSC		25	Di-	(AT)4	8	21361	21368	CDS	LSC
29	Mono-	A	63025	63032	CDS	LSC			29	Mono-	A	8	63032	63039	CDS	LSC		26	Mono-	(T)11	11	21376	21387	CDS	LSC
30	Mono-	A	63974	63981	IGS	LSC			30	Mono-	A	8	63981	63988	IGS	LSC		27	Mono-	(A)9	9	21572	21580	CDS	LSC
31	Mono-	A	64622	64630	CDS	LSC			31	Mono-	A	9	64629	64637	CDS	LSC		28	Mono-	(T)9	9	21585	21593	CDS	LSC
32	Mono-	A	65759	65766	IGS	LSC			32	Mono-	A	8	65766	65773	IGS	LSC		29	Mono-	(A)8	8	22785	22792	CDS	LSC
33	Mono-	A	67093	67101	IGS	LSC			33	Mono-	A	9	67100	67108	IGS	LSC		30	Mono-	(A)10	10	23029	23038	Intron	LSC
34	Din-	AT	20339	20346	CDS	LSC			34	Din-	AT	8	20340	20347	CDS	LSC		31	Mono-	(T)10	10	26722	26731	CDS	LSC
35	Din-	AT	21364	21371	CDS	LSC			35	Din-	AT	8	21365	21372	CDS	LSC		32	Mono-	(A)8	8	27065	27072	CDS	LSC
36	Mono-	A	88024	88032	CDS	IR			36	Mono-	A	9	88038	88046	CDS	IR		33	Di-	(TA)4	8	27999	28006	CDS	LSC
37	Mono-	A	89257	89265	CDS	IR			37	Mono-	A	9	89271	89279	CDS	IR		34	Mono-	(T)9	9	28075	28083	CDS	LSC
38	Tetra-	AAAG	70384	70395	Intron	LSC			38	Tetra-	AAGA	12	29900	29911	IGS	LSC		35	Mono-	(T)8	8	28438	28445	CDS	LSC
39	Tetra-	AAGA	29899	29910	IGS	LSC			39	Tetra-	TTTC	12	29920	29931	IGS	LSC		36	Mono-	(A)8	8	29050	29057	CDS	LSC
40	Mono-	A	93803	93810	IGS	IR			40	Mono-	A	8	93817	93824	IGS	IR		37	Tetra-	(AAGA)3	12	29897	29908	CDS	LSC
41	Din-	AT	28045	28052	IGS	LSC			41	Din-	AT	8	28046	28053	IGS	LSC		38	Tetra-	(TTTC)3	12	29917	29928	CDS	LSC
42	Mono-	A	110156	110163	CDS	SSC			42	Mono-	A	8	110158	110165	CDS	SSC		39	Mono-	(T)8	8	30188	30195	IGS	LSC
43	Mono-	A	110491	110499	CDS	SSC			43	Mono-	A	9	110493	110501	CDS	SSC		40	Di-	(TA)5	10	32260	32269	IGS	LSC
44	Mono-	A	112274	112282	IGS	SSC			44	Mono-	A	9	112268	112276	IGS	SSC		41	Mono-	(T)8	8	33149	33156	IGS	LSC
45	Din-	AT	56010	56017	IGS	LSC			45	Din-	AT	8	56016	56023	IGS	LSC		42	Mono-	(T)8	8	33230	33237	IGS	LSC
46	Mono-	A	112473	112482	IGS	SSC			46	Mono-	A	8	113189	113196	IGS	SSC		43	Mono-	(T)8	8	36141	36148	IGS	LSC
47	Tetra-	AGGT	105699	105710	CDS	IR			47	Tetra-	TAAT	12	37222	37233	IGS	LSC		44	Di-	(GA)4	8	36271	36278	CDS	LSC
48	Din-	AT	60049	60056	IGS	LSC			48	Din-	AT	8	60056	60063	IGS	LSC		45	Mono-	(C)10	10	36791	36800	IGS	LSC
49	Mono-	A	113167	113174	IGS	SSC			49	Mono-	A	8	113605	113612	IGS	SSC		46	Tetra-	(TAAT)3	12	37238	37249	IGS	LSC
50	Din-	AT	60107	60114	IGS	LSC			50	Din-	AT	8	60114	60121	IGS	LSC		47	Di-	(AG)4	8	41824	41831	CDS	LSC
51	Mono-	A	113734	113741	IGS	SSC			51	Mono-	A	8	113737	113744	IGS	SSC		48	Mono-	(A)8	8	43690	43697	Intron	LSC
52	Mono-	A	114310	114323	CDS	SSC			52	Mono-	A	15	114312	114326	CDS	SSC		49	Di-	(TA)5	10	44937	44946	Intron	LSC
53	Din-	AT	62665	62672	CDS	LSC			53	Din-	AT	8	62672	62679	CDS	LSC		50	Mono-	(T)15	15	44947	44961	Intron	LSC
54	Din-	AT	67275	67282	IGS	LSC			54	Din-	AT	8	67282	67289	IGS	LSC		51	Mono-	(A)8	8	45337	45344	IGS	LSC
55	Mono-	A	114325	114332	CDS	SSC			55	Mono-	A	8	115198	115205	CDS	SSC		52	Di-	(GA)4	8	45625	45632	IGS	LSC
56	Din-	AT	69957	69964	IGS	LSC			56	Din-	AT	8	69964	69971	IGS	LSC		53	Di-	(CA)4	8	45724	45731	IGS	LSC
57	Mono-	A	115194	115201	CDS	SSC			57	Mono-	A	8	116279	116286	CDS	SSC		54	Mono-	(T)10	10	45915	45924	IGS	LSC
58	Mono-	A	116275	116282	CDS	SSC			58	Mono-	A	9	116768	116776	IGS	SSC		55	Di-	(TA)6	12	47208	47219	IGS	LSC
59	Mono-	A	116764	116772	IGS	SSC			59	Mono-	A	9	122172	122180	CDS	SSC		56	Mono-	(T)8	8	52305	52312	IGS	LSC
60	Mono-	A	122155	122163	CDS	SSC			60	Mono-	A	9	126346	126354	CDS	SSC		57	Mono-	(T)8	8	53399	53406	IGS	LSC
61	Mono-	A	126333	126341	CDS	SSC			61	Mono-	A	8	127862	127869	CDS	SSC		58	Mono-	(T)10	10	55408	55417	CDS	LSC
62	Mono-	A	127849	127856	CDS	SSC			62	Mono-	A	8	149610	149617	CDS	IR		59	Mono-	(T)8	8	55496	55503	IGS	LSC
63	Din-	AT	76543	76550	IGS	LSC			63	Din-	AT	8	76556	76563	IGS	LSC		60	Mono-	(T)8	8	55880	55887	IGS	LSC
64	Din-	AT	77219	77226	Intron	LSC			64	Din-	AT	8	77232	77239	Intron	LSC		61	Mono-	(A)13	13	55998	56010	IGS	LSC
65	Mono-	A	149642	149649	CDS	IR			65	Mono-	A	9	153189	153197	IGS	IR		62	Di-	(AT)4	8	56026	56033	IGS	LSC
66	Din-	AT	77235	77242	Intron	LSC			66	Din-	AT	8	77248	77255	Intron	LSC		63	Di-	(TA)4	8	57822	57829	IGS	LSC
67	Din-	AT	83928	83935	CDS	LSC			67	Din-	AT	8	83942	83949	CDS	LSC		64	Mono-	(T)10	10	58142	58151	IGS	LSC
68	Mono-	A	153221	153229	IGS	IR			68	Mono-	A	9	153233	153241	CDS	IR		65	Di-	(AT)4	8	60065	60072	IGS	LSC
69	Din-	AT	113504	113511	IGS	SSC			69	Din-	AT	8	113499	113506	IGS	SSC		66	Di-	(AT)4	8	60123	60130	IGS	LSC
70	Din-	AT	120629	120638	Intron	SSC			70	Din-	AT	8	120913	120920	Intron	SSC		67	Mono-	(T)8	8	60973	60980	CDS	LSC
71	Mono-	A	153264	153272	IGS	IR			71	Mono-	C	12	7215	7226	IGS	LSC		68	Di-	(CA)4	8	61563	61570	IGS	LSC
72	Mono-	C	7214	7227	IGS	LSC			72	Mono-	C	12	36773	36784	IGS	LSC		69	Di-	(AT)4	8	62681	62688	CDS	LSC
73	Din-	AT	120896	120903	Intron	SSC			73	Din-	CA	8	45707	45714	IGS	LSC		70	Mono-	(A)8	8	63041	63048	CDS	LSC
74	Mono-	C	36772	36783	IGS	LSC			74	Mono-	G	9	75724	75732	Intron	LSC		71	Mono-	(A)8	8	63990	63997	IGS	LSC
75	Mono-	G	75710	75719	Intron	LSC			75	Mono-	T	8	3205	3212	CDS	LSC		72	Di-	(TA)4	8	64209	64216	IGS	LSC
76	Mono-	T	3205	3212	CDS	LSC			76	Mono-	T	8	8464	8471	IGS	LSC		73	Mono-	(T)11	11	64430	64440	IGS	LSC
77	Mono-	T	8465	8472	IGS	LSC			77	Mono-	T	10	12670	12679	Intron	LSC		74	Mono-	(A)9	9	64638	64646	CDS	LSC
78	Tri-	TAA	123129	123140	IGS	SSC			78	Tri-	TAA	12	120102	120113	Intron	SSC		75	Mono-	(A)8	8	65775	65782	IGS	LSC
79	Din-	CA	45707	45714	IGS	LSC			79	Din-	CA	8	61554	61561	IGS	LSC		76	Mono-	(T)9	9	66054	66062	IGS	LSC
80	Mono-	T	12669	12678	Intron	LSC			80	Mono-	T	14	13356	13369	IGS	LSC		77	Tri-	(TAT)5	15	66767	66781	IGS	LSC
81	Din-	CA	61547	61554	IGS	LSC			81	Din-	CT	8	105722	105729	CDS	IR		78	Di-	(TA)4	8	67034	67041	IGS	LSC
82	Tri-	TAT	66751	66765	IGS	LSC			82	Tri-	TAT	15	66758	66772	IGS	LSC		79	Mono-	(A)9	9	67109	67117	IGS	LSC
83	Din-	CT	105737	105744	CDS	IR			83	Din-	CT	8	143119	143126	CDS	IR		80	Di-	(AT)4	8	67291	67298	IGS	LSC
84	Tetra-	ATGG	93094	93105	CDS	IR			84	Tetra-	TATT	12	68054	68065	IGS	LSC		81	Tri-	(TTC)4	12	67700	67711	IGS	LSC
85	Mono-	T	13355	13368	IGS	LSC			85	Mono-	T	9	18976	18984	CDS	LSC		82	Di-	(TA)4	8	68020	68027	IGS	LSC
86	Mono-	T	18975	18983	CDS	LSC			86	Mono-	T	11	21381	21391	CDS	LSC		83	Tetra-	(TATT)3	12	68063	68074	IGS	LSC
87	Mono-	T	21380	21390	CDS	LSC			87	Mono-	T	9	21589	21597	CDS	LSC		84	Mono-	(T)8	8	68579	68586	IGS	LSC
88	Din-	CT	143151	143158	CDS	IR			88	Din-	GA	8	36253	36260	CDS	LSC		85	Mono-	(T)10	10	69724	69733	IGS	LSC
89	Tetra-	CCAT	144597	144608	CDS	IR			89	Tetra-	AAAG	12	70391	70402	Intron	LSC		86	Mono-	(T)8	8	69813	69820	IGS	LSC
90	Mono-	T	21588	21596	CDS	LSC			90	Mono-	T	10	26725	26734	CDS	LSC		87	Di-	(AT)4	8	69973	69980	IGS	LSC
91	Mono-	T	26724	26733	CDS	LSC			91	Mono-	T	8	28441	28448	IGS	LSC		88	Tetra-	(AAAG)3	12	70400	70411	Intron	LSC
92	Mono-	T	28440	28447	IGS	LSC			92	Mono-	T	8	30191	30198	IGS	LSC		89	Mono-	(T)9	9	70708	70716	Intron	LSC
93	Din-	GA	36252	36259	CDS	LSC			93	Din-	GA	8	45608	45615	IGS	LSC		90	Mono-	(T)8	8	74119	74126	IGS	LSC
94	Din-	GA	45608	45615	IGS	LSC			94	Din-	GA	8	86690	86697	CDS	IR		91	Mono-	(G)9	9	75726	75734	Intron	LSC
95	Din-	GA	86676	86683	CDS	IR			95	Din-	TA	8	1742	1749	CDS	LSC		92	Di-	(AT)4	8	76558	76565	IGS	LSC
96	Din-	TA	1742	1749	CDS	LSC			96	Din-	TA	8	28002	28009	IGS	LSC		93	Di-	(AT)4	8	77234	77241	Intron	LSC
97	Mono-	T	30190	30197	IGS	LSC			97	Mono-	T	8	33131	33138	IGS	LSC		94	Di-	(AT)4	8	77250	77257	Intron	LSC
98	Mono-	T	33130	33137	IGS	LSC			98	Mono-	T	8	33212	33219	IGS	LSC		95	Di-	(TA)4	8	78172	78179	CDS	LSC
99	Mono-	T	33211	33218	IGS	LSC			99	Mono-	T	8	36123	36130	IGS	LSC		96	Mono-	(T)11	11	78253	78263	CDS	LSC
100	Mono-	T	36122	36129	IGS	LSC			100	Mono-	T	12	44933	44944	Intron	LSC		97	Mono-	(T)11	11	80176	80186	IGS	LSC
101	Mono-	T	44932	44944	Intron	LSC			101	Mono-	T	10	45898	45907	IGS	LSC		98	Mono-	(T)10	10	80691	80700	IGS	LSC
102	Mono-	T	45898	45907	IGS	LSC			102	Mono-	T	8	52295	52302	IGS	LSC		99	Mono-	(T)9	9	80780	80788	IGS	LSC
103	Tetra-	CTAC	131990	132001	CDS	IR			103	Tetra-	TAAA	12	82148	82159	Intron	LSC		100	Mono-	(T)11	11	81197	81207	IGS	LSC
104	Mono-	T	52288	52295	IGS	LSC			104	Mono-	T	8	53389	53396	IGS	LSC		101	Mono-	(T)10	10	81838	81847	Intron	LSC
105	Din-	TA	28001	28008	IGS	LSC			105	Din-	TA	10	32242	32251	IGS	LSC		102	Mono-	(T)11	11	82067	82077	Intron	LSC
106	Mono-	T	53382	53389	IGS	LSC			106	Mono-	T	10	55398	55407	CDS	LSC		103	Tetra-	(TAAA)3	12	82150	82161	Intron	LSC
107	Din-	TA	32241	32250	IGS	LSC			107	Din-	TA	12	44921	44932	Intron	LSC		104	Mono-	(T)10	10	82498	82507	Intron	LSC
108	Mono-	T	55391	55400	CDS	LSC			108	Mono-	T	8	55486	55493	IGS	LSC		105	Di-	(TA)4	8	83538	83545	CDS	LSC
109	Mono-	T	55479	55486	IGS	LSC			109	Mono-	T	8	55870	55877	IGS	LSC		106	Mono-	(T)8	8	83570	83577	CDS	LSC
110	Mono-	T	55863	55871	IGS	LSC			110	Mono-	T	11	58132	58142	IGS	LSC		107	Di-	(AT)4	8	83943	83950	CDS	LSC
111	Din-	TA	44920	44931	Intron	LSC			111	Din-	TA	12	47198	47209	IGS	LSC		108	Mono-	(T)12	12	84157	84168	IGS	LSC
112	Mono-	T	58126	58135	IGS	LSC			112	Mono-	T	8	60964	60971	CDS	LSC		109	Mono-	(T)9	9	84472	84480	CDS	IRb
113	Mono-	T	60957	60964	CDS	LSC			113	Mono-	T	11	64421	64431	IGS	LSC		110	Mono-	(T)9	9	84515	84523	IGS	IRb
114	Mono-	T	64414	64424	IGS	LSC			114	Mono-	T	9	66045	66053	IGS	LSC		111	Di-	(GA)4	8	86718	86725	CDS	IRb
115	Din-	TA	47191	47202	IGS	LSC			115	Din-	TA	8	57812	57819	IGS	LSC		112	Mono-	(A)9	9	88066	88074	CDS	IRb
116	Tetra-	TAAA	82135	82146	Intron	LSC			116	Tetra-	ATGG	12	93108	93119	CDS	IR		113	Mono-	(T)8	8	88095	88102	CDS	IRb
117	Mono-	T	66038	66046	IGS	LSC			117	Mono-	T	8	68570	68577	IGS	LSC		114	Mono-	(A)9	9	89299	89307	CDS	IRb
118	Din-	TA	57806	57813	IGS	LSC			118	Din-	TA	8	64200	64207	IGS	LSC		115	Di-	(TA)4	8	92697	92704	CDS	IRb
119	Tetra-	TAAT	37221	37232	IGS	LSC			119	Tetra-	AGGT	12	105684	105695	CDS	IR		116	Tetra-	(ATGG)3	12	93136	93147	IGS	IRb
120	Din-	TA	64193	64200	IGS	LSC			120	Din-	TA	8	67025	67032	IGS	LSC		117	Mono-	(A)8	8	93845	93852	IGS	IRb
121	Mono-	T	68563	68570	IGS	LSC			121	Mono-	T	10	69715	69724	Intron	LSC		118	Di-	(AG)4	8	94586	94593	CDS	IRb
122	Mono-	T	69708	69717	Intron	LSC			122	Mono-	T	8	69804	69811	Intron	LSC		119	Tetra-	(AGGT)3	12	105741	105752	CDS	IRb
123	Mono-	T	69797	69804	Intron	LSC			123	Mono-	T	9	70706	70714	Intron	LSC		120	Di-	(CT)4	8	105779	105786	CDS	IRb
124	Mono-	T	70692	70700	Intron	LSC			124	Mono-	T	8	74117	74124	IGS	LSC		121	Mono-	(A)8	8	110198	110205	CDS	SSC
125	Mono-	T	74103	74110	IGS	LSC			125	Mono-	T	11	78251	78261	CDS	LSC		122	Mono-	(T)8	8	110323	110330	CDS	SSC
126	Mono-	T	78238	78248	CDS	LSC			126	Mono-	T	11	80174	80184	IGS	LSC		123	Mono-	(A)9	9	110533	110541	CDS	SSC
127	Mono-	T	80161	80171	IGS	LSC			127	Mono-	T	10	80689	80698	IGS	LSC		124	Mono-	(A)9	9	112316	112324	IGS	SSC
128	Mono-	T	80676	80685	IGS	LSC			128	Din-	TA	8	68011	68018	IGS	LSC		125	Mono-	(A)10	10	112515	112524	IGS	SSC
129	Din-	TA	67018	67025	IGS	LSC			129	Din-	TA	8	78170	78177	CDS	LSC		126	Mono-	(T)8	8	112570	112577	IGS	SSC
130	Din-	TA	68004	68001	IGS	LSC			130	Mono-	T	9	80778	80786	IGS	LSC		127	Mono-	(T)8	8	112829	112836	IGS	SSC
131	Mono-	T	80765	80773	IGS	LSC			131	Mono-	T	11	81195	81205	IGS	LSC		128	Mono-	(A)8	8	113209	113216	IGS	SSC
132	Mono-	T	81182	81192	IGS	LSC			132	Mono-	T	11	82065	82075	Intron	LSC		129	Di-	(TA)4	8	113369	113376	IGS	SSC
133	Mono-	T	82052	82062	Intron	LSC			133	Mono-	T	11	82496	82506	Intron	LSC		130	Di-	(AT)4	8	113546	113553	IGS	SSC
134	Mono-	T	82483	82492	Intron	LSC			134	Mono-	T	8	83569	83576	CDS	LSC		131	Mono-	(A)8	8	113776	113783	IGS	SSC
135	Mono-	T	83555	83562	CDS	LSC			135	Mono-	T	11	84129	84139	IGS	LSC		132	Mono-	(A)15	15	114351	114365	CDS	SSC
136	Mono-	T	84115	84126	IGS	LSC			136	Mono-	T	9	84443	84451	CDS	IR		133	Mono-	(A)8	8	114367	114374	CDS	SSC
137	Mono-	T	84430	43438	CDS	IR			137	Mono-	T	9	84487	84495	IGS	IR		134	Mono-	(T)8	8	114696	114703	CDS	SSC
138	Mono-	T	84473	84481	IGS	IR			138	Tetra-	TTGA	12	117314	117325	CDS	SSC		135	Mono-	(A)8	8	115236	115243	CDS	SSC
139	Tetra-	TATT	68047	68058	IGS	LSC			139	Din-	TA	8	83537	83544	CDS	LSC		136	Mono-	(T)8	8	115821	115828	CDS	SSC
140	Din-	TA	78157	78164	CDS	LSC			140	Din-	TA	8	92669	92676	CDS	IR		137	Mono-	(A)8	8	116317	116324	CDS	SSC
141	Mono-	T	88053	88060	CDS	IR			141	Tri-	TTC	12	67691	67702	IGS	LSC		138	Mono-	(A)9	9	116806	116814	IGS	SSC
142	Din-	TA	83523	83530	CDS	LSC			142	Mono-	T	8	88067	88074	CDS	IR		139	Tetra-	(TTGA)3	12	117353	117364	CDS	SSC
143	Din-	TA	92655	92662	CDS	IR			143	Din-	TA	8	113346	113353	IGS	SSC		140	Di-	(TA)4	8	119595	119602	CDS	SSC
144	Mono-	T	110281	110288	CDS	SSC			144	Mono-	T	8	110283	110290	CDS	SSC		141	Mono-	(T)11	11	120362	120372	Intron	SSC
145	Mono-	T	112528	112535	IGS	SSC			145	Mono-	T	9	112558	112566	IGS	SSC		142	Di-	(AT)5	10	120671	120680	Intron	SSC
146	Mono-	T	112787	112794	IGS	SSC			146	Mono-	T	9	112809	112817	IGS	SSC		143	Di-	(AT)4	8	120938	120945	Intron	SSC
147	Tri-	TTC	67684	67695	IGS	LSC			147	Mono-	T	8	114657	114664	CDS	SSC		144	Mono-	(A)9	9	122197	122205	CDS	SSC
148	Mono-	T	114654	114661	CDS	SSC			148	Mono-	T	8	115783	115790	CDS	SSC		145	Mono-	(T)11	11	122852	122863	CDS	SSC
149	Mono-	T	115779	115786	CDS	SSC			149	Mono-	T	9	120332	120340	Intron	SSC		146	Mono-	(T)9	9	122905	122913	CDS	SSC
150	Mono-	T	120320	120330	Intron	SSC			150	Mono-	T	11	122820	122830	CDS	SSC		147	Tri-	(TAA)4	12	123171	123182	IGS	SSC
151	Mono-	T	122810	122820	CDS	SSC			151	Mono-	T	9	122873	122881	CDS	SSC		148	Mono-	(T)11	11	124472	124482	IGS	SSC
152	Mono-	T	122863	122871	CDS	SSC			152	Mono-	T	11	124452	124462	CDS	SSC		149	Mono-	(T)8	8	124599	124606	IGS	SSC
153	Mono-	T	124430	124440	CDS	SSC			153	Mono-	T	8	124579	124586	CDS	SSC		150	Mono-	(T)9	9	125000	125008	IGS	SSC
154	Mono-	T	124557	124564	CDS	SSC			154	Mono-	T	9	124980	124988	CDS	SSC		151	Mono-	(T)8	8	125246	125253	IGS	SSC
155	Mono-	T	124958	124966	CDS	SSC			155	Mono-	T	8	125226	125233	CDS	SSC		152	Mono-	(T)8	8	125583	125590	IGS	SSC
156	Mono-	T	125204	125211	CDS	SSC			156	Mono-	T	8	125563	125570	CDS	SSC		153	Mono-	(T)8	8	125716	125723	IGS	SSC
157	Mono-	T	125541	125548	CDS	SSC			157	Mono-	T	8	125696	125703	CDS	SSC		154	Mono-	(T)9	9	126001	126009	IGS	SSC
158	Mono-	T	125674	125681	CDS	SSC			158	Mono-	T	9	125981	125989	CDS	SSC		155	Mono-	(A)9	9	126375	126383	IGS	SSC
159	Mono-	T	125959	125967	CDS	SSC			159	Mono-	T	12	127212	127223	CDS	SSC		156	Mono-	(T)8	8	126764	126771	IGS	SSC
160	Mono-	T	126722	126729	CDS	SSC			160	Din-	TA	8	118359	118366	CDS	SSC		157	Mono-	(T)12	12	127241	127252	IGS	SSC
161	Din-	TA	113327	113334	IGS	SSC			161	Tetra-	CTAC	12	131987	131998	CDS	IR		158	Mono-	(T)8	8	127301	127308	IGS	SSC
162	Tetra-	TTGA	117311	117322	CDS	SSC			162	Din-	TA	8	119565	119572	CDS	SSC		159	Mono-	(T)11	11	127728	127738	IGS	SSC
163	Din-	TA	119553	119560	CDS	SSC			163	Mono-	T	9	127271	127279	CDS	SSC		160	Mono-	(A)8	8	127891	127898	IGS	SSC
164	Mono-	T	127199	127210	CDS	SSC			164	Tetra-	CCAT	12	144565	144576	CDS	IR		161	Di-	(AG)4	8	132000	132007	IGS	IRa
165	Tetra-	TTTC	29919	29930	IGS	LSC			165	Din-	TA	8	145008	145015	CDS	IR		162	Tetra-	(CTAC)3	12	132032	132043	IGS	IRa
166	Din-	TA	145040	145047	CDS	IR			166	Mono-	T	9	127525	127533	CDS	SSC		163	Di-	(CT)4	8	143193	143200	IGS	IRa
167	Mono-	T	127259	127266	CDS	SSC			167	Mono-	T	11	127699	127709	CDS	SSC		164	Mono-	(T)8	8	143934	143941	IGS	IRa
168	Mono-	T	127686	127696	CDS	SSC			168	Mono-	T	8	143860	143867	IGS	IR		165	Tetra-	(CCAT)3	12	144639	144650	IGS	IRa
169	Mono-	T	143892	143899	IGS	IR			169	Din-	TC	8	150987	150994	CDS	IR		166	Di-	(TA)4	8	145082	145089	CDS	IRa
170	Din-	TC	151019	151026	CDS	IR			170	Mono-	T	9	148405	148413	CDS	IR		167	Mono-	(T)9	9	148479	148487	CDS	IRa
171	Mono-	T	148437	148445	CDS	IR			171	Mono-	T	9	149638	149646	CDS	IR		168	Mono-	(A)8	8	149684	149691	CDS	IRa
172	Mono-	T	149670	149678	CDS	IR												169	Mono-	(T)9	9	149712	149720	CDS	IRa
																		170	Di-	(TC)4	8	151061	151068	CDS	IRa
SSRs in the H. salwinica cp genome									SSRs in the H.sibthorpioides var. batrachium cp genome									171	Mono-	(A)9	9	153263	153271	IGS	IRa
No.	Type	SSR	Size	Start	End	Location	Region		No.	Type	SSR	Size	Start	End	Location	Region		172	Mono-	(A)9	9	153306	153314	IGS	IRa
1	Tri-	CAG	12	937	948	CDS	LSC		1	Din-	TA	8	1740	1747	CDS	LSC
2	Din-	TA	8	1742	1749	CDS	LSC		2	Mono-	T	8	3203	3210	CDS	LSC		SSRs in the H.wilfordii cp genome
3	Mono-	T	8	3205	3212	CDS	LSC		3	Mono-	A	9	4748	4756	IGS	LSC		No.	Type	SSR	Size	Start	End	Location	Region
4	Mono-	A	8	4354	4361	IGS	LSC		4	Mono-	A	9	6348	6356	IGS	LSC		1	Din-	AG	8	41434	41441	CDS	LSC
5	Mono-	A	8	4761	4768	IGS	LSC		5	Din-	AT	8	6784	6791	IGS	LSC		2	Mono-	A	10	4664	4673	IGS	LSC
6	Mono-	A	13	6367	6379	IGS	LSC		6	Mono-	T	9	6826	6834	IGS	LSC		3	Din-	AG	8	94287	94294	CDS	IR
7	Din-	AT	8	6914	6921	IGS	LSC		7	Tri-	ATA	15	7426	7440	IGS	LSC		4	Mono-	A	8	4758	4765	IGS	LSC
8	Mono-	A	9	7012	7020	IGS	LSC		8	Din-	AT	8	7483	7490	IGS	LSC		5	Mono-	A	12	6356	6367	IGS	LSC
9	Mono-	C	11	7214	7224	IGS	LSC		9	Mono-	A	9	8852	8860	IGS	LSC		6	Mono-	A	8	7006	7013	IGS	LSC
10	Tri-	AAT	12	7559	7570	IGS	LSC		10	Mono-	A	8	9336	9343	CDS	LSC		7	Din-	AG	8	131620	131627	CDS	IR
11	Din-	AT	8	7614	7621	IGS	LSC		11	Din-	AT	8	10191	10198	IGS	LSC		8	Mono-	A	9	8975	8983	IGS	LSC
12	Mono-	A	8	8472	8479	IGS	LSC		12	Mono-	A	8	11836	11843	IGS	LSC		9	Tri-	AAT	12	7559	7570	IGS	LSC
13	Mono-	A	9	8979	8987	IGS	LSC		13	Mono-	T	8	12537	12544	Intron	LSC		10	Din-	AT	8	4449	4456	IGS	LSC
14	Din-	AT	8	10302	10309	IGS	LSC		14	Mono-	A	8	13010	13017	CDS	LSC		11	Mono-	A	8	11956	11963	IGS	LSC
15	Mono-	A	8	11964	11971	CDS	LSC		15	Mono-	A	9	13166	13174	IGS	LSC		12	Din-	AT	8	6903	6910	IGS	LSC
16	Mono-	T	10	12666	12675	Intron	LSC		16	Mono-	T	14	13221	13234	IGS	LSC		13	Mono-	A	8	13131	13138	CDS	LSC
17	Mono-	A	8	13141	13148	CDS	LSC		17	Mono-	A	9	16604	16612	IGS	LSC		14	Mono-	A	9	13287	13295	IGS	LSC
18	Mono-	A	9	13297	13305	IGS	LSC		18	Mono-	A	9	16766	16774	IGS	LSC		15	Mono-	A	8	15767	15774	IGS	LSC
19	Mono-	T	14	13352	13365	IGS	LSC		19	Mono-	T	9	18821	18829	CDS	LSC		16	Mono-	A	8	16729	16736	IGS	LSC
20	Mono-	A	10	16754	16763	IGS	LSC		20	Din-	AT	8	20093	20100	CDS	LSC		17	Mono-	A	11	16887	16897	IGS	LSC
21	Mono-	A	10	16917	16926	IGS	LSC		21	Din-	AT	8	21210	21217	CDS	LSC		18	Mono-	A	9	21543	21551	CDS	LSC
22	Mono-	T	9	18972	18980	CDS	LSC		22	Mono-	T	8	21226	21233	CDS	LSC		19	Mono-	A	8	22756	22763	CDS	LSC
23	Din-	AT	8	20244	20251	CDS	LSC		23	Mono-	A	9	21418	21426	CDS	LSC		20	Mono-	A	11	23000	23010	Intron	LSC
24	Din-	AT	8	20336	20343	CDS	LSC		24	Mono-	T	9	21431	21439	CDS	LSC		21	Mono-	A	8	27038	27045	CDS	LSC
25	Din-	AT	8	21361	21368	CDS	LSC		25	Mono-	A	8	22631	22638	CDS	LSC		22	Din-	AT	8	7614	7621	IGS	LSC
26	Mono-	T	11	21377	21387	CDS	LSC		26	Mono-	C	9	22761	22769	Intron	LSC		23	Din-	AT	8	10311	10318	IGS	LSC
27	Mono-	A	9	21572	21580	CDS	LSC		27	Mono-	A	10	22877	22886	Intron	LSC		24	Mono-	A	9	29012	29020	IGS	LSC
28	Mono-	T	9	21585	21593	CDS	LSC		28	Tetra-	TATT	12	22955	22966	Intron	LSC		25	Mono-	A	8	45020	45027	IGS	LSC
29	Mono-	A	8	22785	22792	CDS	LSC		29	Mono-	T	10	26583	26592	CDS	LSC		26	Mono-	A	8	49010	49017	IGS	LSC
30	Mono-	A	9	23029	23037	Intron	LSC		30	Mono-	A	8	26926	26933	CDS	LSC		27	Mono-	A	9	51154	51162	IGS	LSC
31	Mono-	T	10	26727	26736	CDS	LSC		31	Din-	TA	8	27845	27852	IGS	LSC		28	Mono-	A	11	55607	55617	IGS	LSC
32	Mono-	A	8	27070	27077	CDS	LSC		32	Mono-	T	8	27919	27926	IGS	LSC		29	Mono-	A	8	62669	62676	CDS	LSC
33	Din-	TA	8	28004	28011	IGS	LSC		33	Mono-	T	9	28278	28286	IGS	LSC		30	Mono-	A	8	63608	63615	IGS	LSC
34	Din-	AT	8	28048	28055	IGS	LSC		34	Mono-	A	9	28899	28907	IGS	LSC		31	Din-	AT	8	20215	20222	CDS	LSC
35	Mono-	T	8	28443	28450	IGS	LSC		35	Mono-	T	8	29239	29246	IGS	LSC		32	Mono-	A	9	64259	64267	CDS	LSC
36	Mono-	A	8	29055	29062	IGS	LSC		36	Tetra-	AAGA	12	29484	29495	IGS	LSC		33	Mono-	A	8	65406	65413	IGS	LSC
37	Tetra-	AAGA	12	29902	29913	IGS	LSC		37	Tetra-	TTTC	12	29504	29515	IGS	LSC		34	Mono-	A	10	66814	66823	IGS	LSC
38	Tetra-	TTTC	12	29922	29933	IGS	LSC		38	Tetra-	AGAA	12	29637	29648	IGS	LSC		35	Tetra-	AAGA	12	29599	29610	IGS	LSC
39	Mono-	T	8	30193	30200	IGS	LSC		39	Mono-	T	8	29790	29797	IGS	LSC		36	Tetra-	AGGT	12	105420	105431	CDS	IR
40	Din-	TA	10	32244	32253	IGS	LSC		40	Mono-	T	8	30432	30439	IGS	LSC		37	Mono-	A	8	70115	70122	Intron	LSC
41	Mono-	T	8	33133	33140	IGS	LSC		41	Din-	TA	8	31808	31815	IGS	LSC		38	Mono-	A	8	71193	71200	Intron	LSC
42	Mono-	T	8	33207	33214	IGS	LSC		42	Mono-	T	8	32696	32703	IGS	LSC		39	Din-	AT	8	21332	21339	CDS	LSC
43	Mono-	T	8	36118	36125	IGS	LSC		43	Mono-	T	8	35672	35679	IGS	LSC		40	Mono-	A	8	74597	74604	IGS	LSC
44	Din-	GA	8	36248	36255	CDS	LSC		44	Din-	GA	8	35801	35808	CDS	LSC		41	Mono-	A	9	87768	87776	CDS	IR
45	Mono-	C	11	36768	36778	IGS	LSC		45	Mono-	C	13	36321	36333	IGS	LSC		42	Din-	AT	12	46864	46875	IGS	LSC
46	Tetra-	TAAT	12	37216	37227	IGS	LSC		46	Mono-	C	14	36429	36442	IGS	LSC		43	Mono-	A	9	89001	89009	CDS	IR
47	Din-	AG	8	41802	41809	CDS	LSC		47	Tetra-	TAAT	12	36880	36891	IGS	LSC		44	Tetra-	ATAA	12	81895	81906	Intron	LSC
48	Mono-	A	8	43668	43675	Intron	LSC		48	Din-	AG	8	41466	41473	CDS	LSC		45	Din-	AT	8	55633	55640	IGS	LSC
49	Din-	TA	10	44915	44924	Intron	LSC		49	Din-	TA	12	44601	44612	Intron	LSC		46	Din-	AT	8	59641	59648	IGS	LSC
50	Mono-	T	15	44925	44939	Intron	LSC		50	Mono-	T	10	44622	44631	Intron	LSC		47	Mono-	A	8	93546	93553	IGS	IR
51	Mono-	A	8	45315	45322	IGS	LSC		51	Mono-	A	8	45003	45010	IGS	LSC		48	Mono-	A	8	109874	109881	CDS	SSC
52	Din-	GA	8	45603	45610	IGS	LSC		52	Din-	GA	8	45259	45266	IGS	LSC		49	Din-	AT	8	59731	59738	IGS	LSC
53	Din-	CA	8	45702	45709	IGS	LSC		53	Din-	CA	8	45364	45371	IGS	LSC		50	Din-	AT	8	62309	62316	CDS	LSC
54	Mono-	T	10	45893	45902	IGS	LSC		54	Mono-	T	9	45556	45564	IGS	LSC		51	Mono-	A	9	110209	110217	CDS	SSC
55	Din-	TA	12	47186	47197	IGS	LSC		55	Din-	AT	8	46860	46867	IGS	LSC		52	Din-	AT	8	66997	67004	IGS	LSC
56	Mono-	T	9	52308	52316	IGS	LSC		56	Mono-	T	8	51627	51634	IGS	LSC		53	Mono-	A	10	112178	112187	IGS	SSC
57	Mono-	T	8	53403	53410	IGS	LSC		57	Mono-	T	10	55014	55023	CDS	LSC		54	Din-	AT	8	69689	69696	IGS	LSC
58	Mono-	T	10	55412	55421	CDS	LSC		58	Mono-	T	9	55103	55111	IGS	LSC		55	Mono-	A	8	113412	113419	IGS	SSC
59	Mono-	T	8	55500	55507	IGS	LSC		59	Din-	TA	8	55353	55360	IGS	LSC		56	Mono-	A	12	113987	113998	CDS	SSC
60	Mono-	T	8	55884	55891	IGS	LSC		60	Mono-	T	9	55483	55491	IGS	LSC		57	Mono-	A	8	114003	114010	CDS	SSC
61	Mono-	A	13	56002	56014	IGS	LSC		61	Mono-	A	14	55602	55615	IGS	LSC		58	Mono-	A	8	114873	114880	CDS	SSC
62	Din-	AT	8	56030	56037	IGS	LSC		62	Din-	AT	8	55631	55638	IGS	LSC		59	Mono-	A	8	115954	115961	CDS	SSC
63	Din-	TA	8	57801	57808	IGS	LSC		63	Din-	TA	10	57405	57414	IGS	LSC		60	Mono-	A	9	116443	116451	IGS	SSC
64	Mono-	T	10	58121	58130	IGS	LSC		64	Mono-	T	9	57657	57665	IGS	LSC		61	Mono-	A	9	117707	117715	CDS	SSC
65	Din-	AT	8	60044	60051	IGS	LSC		65	Mono-	T	9	57720	57728	IGS	LSC		62	Din-	AT	10	76262	76271	IGS	LSC
66	Din-	AT	8	60102	60109	IGS	LSC		66	Din-	AT	8	59635	59642	IGS	LSC		63	Din-	AT	8	76279	76286	IGS	LSC
67	Mono-	T	8	60952	60959	CDS	LSC		67	Din-	AT	8	59709	59716	IGS	LSC		64	Mono-	A	9	121785	121793	Intron	SSC
68	Din-	CA	8	61542	61549	IGS	LSC		68	Mono-	T	8	60587	60594	CDS	LSC		65	Mono-	A	9	125983	125991	CDS	SSC
69	Din-	AT	8	62660	62667	CDS	LSC		69	Din-	CA	8	61174	61181	IGS	LSC		66	Din-	AT	8	76955	76962	Intron	LSC
70	Mono-	A	8	63020	63027	CDS	LSC		70	Din-	AT	8	62297	62304	CDS	LSC		67	Din-	AT	8	77010	77017	Intron	LSC
71	Mono-	A	8	63969	63976	IGS	LSC		71	Mono-	A	8	62657	62664	CDS	LSC		68	Mono-	A	8	127520	127527	CDS	SSC
72	Din-	TA	8	64188	64195	IGS	LSC		72	Mono-	A	8	63596	63603	IGS	LSC		69	Din-	AT	8	83672	83679	CDS	LSC
73	Mono-	T	11	64409	64419	IGS	LSC		73	Din-	TA	10	63825	63834	IGS	LSC		70	Din-	AT	8	83844	83851	IGS	LSC
74	Mono-	A	9	64617	64625	CDS	LSC		74	Mono-	T	10	64045	64054	IGS	LSC		71	Mono-	A	8	149281	149288	CDS	IR
75	Mono-	A	8	65754	65761	IGS	LSC		75	Mono-	A	9	64251	64259	CDS	LSC		72	Mono-	A	9	152860	152868	IGS	IR
76	Mono-	T	8	66033	66040	IGS	LSC		76	Mono-	A	8	65398	65405	IGS	LSC		73	Din-	AT	8	113184	113191	IGS	SSC
77	Tri-	TAT	15	66745	66759	IGS	LSC		77	Mono-	T	10	65677	65686	IGS	LSC		74	Din-	AT	8	119185	119192	CDS	SSC
78	Din-	TA	8	67012	67019	IGS	LSC		78	Tri-	TAT	15	66391	66405	IGS	LSC		75	Mono-	A	9	152903	152911	CDS	IR
79	Mono-	A	9	67087	67095	IGS	LSC		79	Mono-	A	8	66731	66738	IGS	LSC		76	Mono-	C	8	36403	36410	IGS	LSC
80	Din-	AT	8	67269	67276	IGS	LSC		80	Din-	AT	8	66912	66919	IGS	LSC		77	Mono-	G	9	75444	75452	Intron	LSC
81	Tri-	TTC	12	67678	67689	IGS	LSC		81	Tri-	TTC	12	67290	67301	IGS	LSC		78	Mono-	T	8	3214	3221	CDS	LSC
82	Din-	TA	8	67998	68005	IGS	LSC		82	Din-	TA	8	67622	67629	IGS	LSC		79	Din-	AT	8	120526	120533	Intron	SSC
83	Tetra-	TATT	12	68041	68052	IGS	LSC		83	Mono-	T	8	69446	69453	Intron	LSC		80	Mono-	T	8	12658	12665	Intron	LSC
84	Mono-	T	8	68557	68564	IGS	LSC		84	Din-	AT	8	69606	69613	IGS	LSC		81	Din-	CA	8	45375	45382	IGS	LSC
85	Mono-	T	10	69702	69711	Intron	LSC		85	Mono-	A	8	70032	70039	Intron	LSC		82	Din-	CA	8	61186	61193	IGS	LSC
86	Mono-	T	8	69791	69798	Intron	LSC		86	Mono-	T	10	70341	70350	Intron	LSC		83	Tetra-	ATGG	12	92832	92843	CDS	IR
87	Din-	AT	8	69951	69958	IGS	LSC		87	Mono-	A	8	71106	71113	Intron	LSC		84	Mono-	T	14	13342	13355	IGS	LSC
88	Tetra-	AAAG	12	70378	70389	Intron	LSC		88	Mono-	T	8	73741	73748	IGS	LSC		85	Mono-	T	9	18943	18951	CDS	LSC
89	Mono-	T	8	70686	70693	Intron	LSC		89	Mono-	T	8	73950	73957	IGS	LSC		86	Din-	CT	8	105458	105465	CDS	IR
90	Mono-	T	8	74096	74103	IGS	LSC		90	Mono-	A	8	74507	74514	IGS	LSC		87	Mono-	T	11	21348	21358	CDS	LSC
91	Mono-	G	10	75703	75712	Intron	LSC		91	Mono-	G	9	75354	75362	Intron	LSC		88	Mono-	T	9	21556	21564	CDS	LSC
92	Din-	AT	8	76516	76523	IGS	LSC		92	Din-	AT	8	76166	76173	IGS	LSC		89	Mono-	T	10	26695	26704	CDS	LSC
93	Din-	AT	8	76531	76538	IGS	LSC		93	Din-	AT	8	76181	76188	IGS	LSC		90	Mono-	T	8	28032	28039	IGS	LSC
94	Din-	AT	8	77207	77214	Intron	LSC		94	Din-	AT	8	76857	76864	Intron	LSC		91	Mono-	T	9	28391	28399	IGS	LSC
95	Din-	AT	8	77223	77230	Intron	LSC		95	Din-	AT	8	76874	76881	Intron	LSC		92	Mono-	T	8	29890	29897	CDS	LSC
96	Din-	TA	8	78145	78152	CDS	LSC		96	Din-	TA	8	77803	77810	CDS	LSC		93	Mono-	T	8	30526	30533	IGS	LSC
97	Mono-	T	11	78226	78236	CDS	LSC		97	Mono-	T	11	77884	77894	CDS	LSC		94	Din-	CT	8	142791	142798	CDS	IR
98	Mono-	T	11	80149	80159	IGS	LSC		98	Mono-	T	10	79815	79824	IGS	LSC		95	Din-	GA	8	35896	35903	CDS	LSC
99	Mono-	T	10	80664	80673	IGS	LSC		99	Mono-	T	9	80329	80337	IGS	LSC		96	Din-	GA	8	45276	45283	IGS	LSC
100	Mono-	T	8	80753	80760	IGS	LSC		100	Mono-	T	10	80416	80425	IGS	LSC		97	Din-	GA	8	86420	86427	CDS	IR
101	Mono-	T	12	81169	81180	IGS	LSC		101	Mono-	T	12	80834	80845	IGS	LSC		98	Din-	TA	8	1751	1758	CDS	LSC
102	Mono-	T	11	82040	82050	Intron	LSC		102	Mono-	A	9	82452	82460	IGS	LSC		99	Mono-	T	8	32790	32797	IGS	LSC
103	Tetra-	TAAA	12	82123	82134	Intron	LSC		103	Din-	TA	8	83141	83148	CDS	LSC		100	Mono-	T	9	35766	35774	IGS	LSC
104	Mono-	T	9	82473	82481	Intron	LSC		104	Mono-	T	8	83173	83180	CDS	LSC		101	Mono-	T	9	44631	44639	Intron	LSC
105	Din-	TA	8	83512	83519	CDS	LSC		105	Din-	AT	8	83546	83553	CDS	LSC		102	Mono-	T	10	45567	45576	IGS	LSC
106	Mono-	T	8	83544	83551	CDS	LSC		106	Din-	TA	10	83663	83672	IGS	LSC		103	Mono-	T	8	51662	51669	IGS	LSC
107	Din-	AT	8	83917	83924	CDS	LSC		107	Mono-	T	9	83763	83771	IGS	LSC		104	Tetra-	CCAT	12	144242	144253	CDS	IR
108	Mono-	T	10	84099	84108	IGS	LSC		108	Mono-	T	9	84070	84078	CDS	IR		105	Din-	TA	8	27958	27965	IGS	LSC
109	Mono-	T	9	84412	84420	CDS	IR		109	Mono-	T	9	84113	84121	CDS	IR		106	Mono-	T	8	53013	53020	IGS	LSC
110	Mono-	T	9	84455	84463	IGS	IR		110	Din-	GA	8	86316	86323	CDS	IR		107	Din-	TA	8	31888	31895	IGS	LSC
111	Din-	GA	8	86658	86665	CDS	IR		111	Mono-	A	9	87664	87672	CDS	IR		108	Din-	TA	16	44584	44599	Intron	LSC
112	Mono-	A	9	88006	88014	CDS	IR		112	Mono-	T	8	87693	87700	CDS	IR		109	Din-	TA	8	49155	49162	IGS	LSC
113	Mono-	T	8	88035	88042	CDS	IR		113	Mono-	A	9	88897	88905	CDS	IR		110	Mono-	T	10	55018	55027	CDS	LSC
114	Mono-	A	9	89239	89247	CDS	IR		114	Din-	TA	8	92289	92296	CDS	IR		111	Mono-	T	9	55107	55115	IGS	LSC
115	Din-	TA	8	92637	92644	CDS	IR		115	Tetra-	ATGG	12	92728	92739	CDS	IR		112	Din-	TA	10	57402	57411	IGS	LSC
116	Tetra-	ATGG	12	93076	93087	CDS	IR		116	Mono-	A	8	93437	93444	IGS	IR		113	Mono-	T	10	55487	55496	IGS	LSC
117	Mono-	A	8	93785	93792	IGS	IR		117	Din-	AG	8	94178	94185	CDS	IR		114	Mono-	T	10	57654	57663	IGS	LSC
118	Din-	AG	8	94526	94533	CDS	IR		118	Tetra-	AGGT	12	105310	105321	CDS	IR		115	Mono-	T	11	57718	57728	IGS	LSC
119	Tetra-	AGGT	12	105681	105692	CDS	IR		119	Din-	CT	8	105348	105355	CDS	IR		116	Din-	TA	10	63693	63702	IGS	LSC
120	Din-	CT	8	105719	105726	CDS	IR		120	Mono-	T	8	109755	109762	CDS	SSC		117	Tetra-	CTAC	12	131652	131663	CDS	IR
121	Mono-	A	8	110138	110145	CDS	SSC		121	Mono-	T	8	109889	109896	CDS	SSC		118	Mono-	T	8	60602	60609	CDS	LSC
122	Mono-	T	8	110263	110270	CDS	SSC		122	Mono-	A	9	110099	110107	CDS	SSC		119	Din-	TA	14	63829	63842	IGS	LSC
123	Mono-	A	9	110473	110481	CDS	SSC		123	Mono-	A	9	112006	112014	IGS	SSC		120	Tetra-	TAAT	12	36848	36859	IGS	LSC
124	Mono-	A	9	112255	112263	IGS	SSC		124	Mono-	T	8	112060	112067	IGS	SSC		121	Din-	TA	8	66710	66717	IGS	LSC
125	Mono-	A	10	112454	112463	IGS	SSC		125	Mono-	T	8	112318	112325	IGS	SSC		122	Mono-	T	10	64053	64062	IGS	LSC
126	Mono-	T	8	112509	112516	IGS	SSC		126	Din-	TA	8	112851	112858	IGS	SSC		123	Mono-	T	10	65692	65701	IGS	LSC
127	Mono-	T	8	112768	112775	IGS	SSC		127	Din-	AT	8	112984	112991	IGS	SSC		124	Mono-	T	8	69441	69448	Intron	LSC
128	Din-	TA	8	113307	113314	IGS	SSC		128	Mono-	A	8	113212	113219	IGS	SSC		125	Mono-	T	8	69529	69536	Intron	LSC
129	Din-	AT	8	113484	113491	IGS	SSC		129	Mono-	A	14	113788	113801	CDS	SSC		126	Mono-	T	10	70424	70433	Intron	LSC
130	Mono-	A	8	113714	113721	IGS	SSC		130	Mono-	A	8	113803	113810	CDS	SSC		127	Mono-	T	8	73838	73845	IGS	LSC
131	Mono-	A	15	114289	114303	CDS	SSC		131	Mono-	T	8	114132	114139	CDS	SSC		128	Mono-	T	9	74047	74055	IGS	LSC
132	Mono-	A	8	114305	114312	CDS	SSC		132	Mono-	A	8	114672	114679	CDS	SSC		129	Din-	TA	8	67711	67718	IGS	LSC
133	Mono-	T	8	114634	114641	CDS	SSC		133	Mono-	T	8	115257	115264	CDS	SSC		130	Din-	TA	8	77901	77908	CDS	LSC
134	Mono-	A	8	115174	115181	CDS	SSC		134	Mono-	A	8	115753	115760	CDS	SSC		131	Mono-	T	11	77982	77992	CDS	LSC
135	Mono-	T	8	115759	115766	CDS	SSC		135	Mono-	A	10	116242	116251	IGS	SSC		132	Mono-	T	10	79901	79910	IGS	LSC
136	Mono-	A	8	116255	116262	CDS	SSC		136	Tetra-	TTGA	12	116790	116801	CDS	SSC		133	Mono-	T	8	80415	80422	IGS	LSC
137	Mono-	A	9	116744	116752	IGS	SSC		137	Mono-	A	9	117507	117515	CDS	SSC		134	Mono-	T	8	80501	80508	IGS	LSC
138	Tetra-	TTGA	12	117291	117302	CDS	SSC		138	Din-	TA	8	117835	117842	CDS	SSC		135	Mono-	T	11	80922	80932	IGS	LSC
139	Din-	TA	8	118336	118343	CDS	SSC		139	Din-	TA	8	119000	119007	CDS	SSC		136	Mono-	T	8	83309	83316	IGS	LSC
140	Din-	TA	8	119535	119542	CDS	SSC		140	Mono-	T	11	119751	119761	Intron	SSC		137	Mono-	T	9	84174	84182	CDS	IR
141	Mono-	T	12	120302	120313	Intron	SSC		141	Din-	AT	10	120060	120069	Intron	SSC		138	Mono-	T	9	84217	84225	IGS	IR
142	Din-	AT	10	120612	120621	Intron	SSC		142	Din-	AT	8	120327	120334	Intron	SSC		139	Tetra-	TATT	12	67775	67786	IGS	LSC
143	Din-	AT	8	120879	120886	Intron	SSC		143	Mono-	A	9	121586	121594	CDS	SSC		140	Mono-	T	8	87797	87804	CDS	IR
144	Mono-	A	9	122138	122146	CDS	SSC		144	Mono-	T	11	122241	122251	CDS	SSC		141	Din-	TA	8	83277	83284	IGS	LSC
145	Mono-	T	11	122793	122803	CDS	SSC		145	Mono-	T	9	122294	122302	CDS	SSC		142	Din-	TA	10	83808	83817	IGS	LSC
146	Mono-	T	9	122846	122854	CDS	SSC		146	Mono-	T	13	123874	123886	CDS	SSC		143	Mono-	T	8	109865	109872	CDS	SSC
147	Tri-	TAA	12	123112	123123	IGS	SSC		147	Mono-	T	8	124003	124010	CDS	SSC		144	Din-	TA	8	92393	92400	CDS	IR
148	Mono-	T	11	124413	124423	CDS	SSC		148	Mono-	T	9	124404	124412	CDS	SSC		145	Mono-	T	9	109999	110007	CDS	SSC
149	Mono-	T	8	124540	124547	CDS	SSC		149	Mono-	T	8	124650	124657	CDS	SSC		146	Mono-	T	8	112233	112240	IGS	SSC
150	Mono-	T	9	124941	124949	CDS	SSC		150	Mono-	T	8	124987	124994	CDS	SSC		147	Mono-	T	8	112491	112498	IGS	SSC
151	Mono-	T	8	125187	125194	CDS	SSC		151	Mono-	T	8	125120	125127	CDS	SSC		148	Mono-	T	8	114332	114339	CDS	SSC
152	Mono-	T	8	125524	125531	CDS	SSC		152	Mono-	T	9	125248	125256	CDS	SSC		149	Mono-	T	8	115458	115465	CDS	SSC
153	Mono-	T	8	125657	125664	CDS	SSC		153	Mono-	T	9	125405	125413	CDS	SSC		150	Mono-	T	12	119953	119964	Intron	SSC
154	Mono-	T	9	125942	125950	CDS	SSC		154	Mono-	A	9	125779	125787	CDS	SSC		151	Mono-	T	11	122440	122450	CDS	SSC
155	Mono-	A	9	126316	126324	CDS	SSC		155	Mono-	T	8	126168	126175	CDS	SSC		152	Mono-	T	9	122493	122501	CDS	SSC
156	Mono-	T	8	126705	126712	CDS	SSC		156	Mono-	T	12	126645	126656	CDS	SSC		153	Mono-	T	12	124079	124090	CDS	SSC
157	Mono-	T	12	127182	127193	CDS	SSC		157	Mono-	T	9	126725	126733	CDS	SSC		154	Mono-	T	8	124207	124214	CDS	SSC
158	Mono-	T	8	127242	127249	CDS	SSC		158	Mono-	T	11	127153	127163	CDS	SSC		155	Mono-	T	9	124608	124616	CDS	SSC
159	Mono-	T	11	127669	127679	CDS	SSC		159	Mono-	A	8	127316	127323	CDS	SSC		156	Mono-	T	8	124854	124861	CDS	SSC
160	Mono-	A	8	127832	127839	CDS	IR		160	Din-	AG	8	131416	131423	CDS	IR		157	Mono-	T	8	125191	125198	CDS	SSC
161	Din-	AG	8	131941	131948	CDS	IR		161	Tetra-	CTAC	12	131448	131459	CDS	IR		158	Mono-	T	8	125324	125331	CDS	SSC
162	Tetra-	CTAC	12	131973	131984	CDS	IR		162	Din-	CT	8	142586	142593	CDS	IR		159	Mono-	T	9	125452	125460	CDS	SSC
163	Din-	CT	8	143134	143141	CDS	IR		163	Mono-	T	8	143327	143334	IGS	IR		160	Mono-	T	9	125609	125617	CDS	SSC
164	Mono-	T	8	143875	143882	IGS	IR		164	Tetra-	CCAT	12	144032	144043	CDS	IR		161	Mono-	T	8	126372	126379	CDS	SSC
165	Tetra-	CCAT	12	144580	144591	CDS	IR		165	Din-	TA	8	144475	144482	CDS	IR		162	Din-	TA	8	113036	113043	IGS	SSC
166	Din-	TA	8	145023	145030	CDS	IR		166	Mono-	T	9	147866	147874	CDS	IR		163	Tetra-	TTGA	12	116990	117001	CDS	SSC
167	Mono-	T	9	148420	148428	CDS	IR		167	Mono-	A	8	149071	149078	CDS	IR		164	Din-	TA	8	118035	118042	CDS	SSC
168	Mono-	A	8	149625	149632	CDS	IR		168	Mono-	T	9	149099	149107	CDS	IR		165	Mono-	T	12	126849	126860	CDS	SSC
169	Mono-	T	9	149653	149661	CDS	IR		169	Din-	TC	8	150448	150455	CDS	IR		166	Tetra-	TTTC	12	29619	29630	IGS	LSC
170	Din-	TC	8	151002	151009	CDS	IR		170	Mono-	A	9	152650	152658	IGS	IR		167	Din-	TA	8	144685	144692	CDS	IR
171	Mono-	A	9	153204	153212	IGS	IR		171	Mono-	A	9	152693	152701	IGS	IR		168	Mono-	T	9	126929	126937	CDS	SSC
172	Mono-	A	9	153247	153255	IGS	IR											169	Mono-	T	11	127357	127367	CDS	SSC
																		170	Mono-	T	8	143532	143539	IGS	IR
SSRs in the H.sibthorpioides'Variegata' cp genome									SSRs in the H. javanica cp genome									171	Din-	TC	8	150658	150665	CDS	IR
No.	Type	SSR	Size	Start	End	Location	Region		No.	Type	SSR	Size	Start	End	Location	Region		172	Mono-	T	9	148076	148084	CDS	IR
1	Din-	(TA)4	8	1740	1747	CDS	LSC		1	Tri-	AAT	12	7561	7572	IGS	LSC		173	Mono-	T	9	149309	149317		IR
2	Mono-	(T)8	8	3203	3210	CDS	LSC		2	Din-	AG	8	41808	41815	CDS	LSC
3	Mono-	(A)9	9	4748	4756	IGS	LSC		3	Mono-	A	9	4354	4362	IGS	LSC
4	Mono-	(A)9	9	6347	6355	IGS	LSC		4	Mono-	A	8	4761	4768	IGS	LSC
5	Din-	(AT)4	8	6783	6790	IGS	LSC		5	Mono-	A	13	6367	6379	IGS	LSC
6	Mono-	(T)9	9	6825	6833	IGS	LSC		6	Mono-	A	10	7012	7021	IGS	LSC
7	Tri-	(ATA)5	15	7425	7439	IGS	LSC		7	Din-	AG	8	94557	94564	CDS	IR
8	Din-	(AT)4	8	7482	7489	IGS	LSC		8	Mono-	A	8	8474	8481	IGS	LSC
9	Mono-	(A)9	9	8851	8859	IGS	LSC		9	Mono-	A	9	8981	8989	IGS	LSC
10	Din-	(AT)4	8	10203	10210	IGS	LSC		10	Tri-	CAG	12	937	948	CDS	LSC
11	Mono-	(A)8	8	11848	11855	IGS	LSC		11	Din-	AG	8	131971	131978	CDS	IR
12	Mono-	(T)8	8	12549	12556	Intron	LSC		12	Mono-	A	8	11968	11975	IGS	LSC
13	Mono-	(A)8	8	13022	13029	Intron	LSC		13	Mono-	A	8	13145	13152	CDS	LSC
14	Mono-	(A)9	9	13178	13186	IGS	LSC		14	Mono-	A	9	13301	13309	IGS	LSC
15	Mono-	(T)14	14	13233	13246	IGS	LSC		15	Din-	AT	8	6914	6921	IGS	LSC
16	Mono-	(A)9	9	16616	16624	IGS	LSC		16	Mono-	A	10	16758	16767	IGS	LSC
17	Mono-	(A)9	9	16778	16786	IGS	LSC		17	Mono-	A	10	16921	16930	IGS	LSC
18	Mono-	(T)9	9	18833	18841	CDS	LSC		18	Mono-	A	9	21576	21584	CDS	LSC
19	Din-	(AT)4	8	20105	20112	CDS	LSC		19	Mono-	A	8	22789	22796	CDS	LSC
20	Din-	(AT)4	8	21222	21229	CDS	LSC		20	Mono-	A	9	23033	23041	Intron	LSC
21	Mono-	(T)8	8	21238	21245	CDS	LSC		21	Mono-	A	8	27068	27075	CDS	LSC
22	Mono-	(A)9	9	21430	21438	CDS	LSC		22	Mono-	A	8	29053	29060	IGS	LSC
23	Mono-	(T)9	9	21443	21451	CDS	LSC		23	Mono-	A	8	43674	43681	Intron	LSC
24	Mono-	(A)8	8	22643	22650	CDS	LSC		24	Din-	AT	8	7616	7623	IGS	LSC
25	Mono-	(C)9	9	22773	22781	Intron	LSC		25	Din-	AT	8	10304	10311	IGS	LSC
26	Mono-	(A)10	10	22889	22898	Intron	LSC		26	Din-	AT	8	20248	20255	CDS	LSC
27	Tetra-	(TATT)3	12	22967	22978	Intron	LSC		27	Mono-	A	8	45320	45327	IGS	LSC
28	Mono-	(T)10	10	26595	26604	CDS	LSC		28	Mono-	A	13	55988	56000	IGS	LSC
29	Mono-	(A)8	8	26938	26945	CDS	LSC		29	Mono-	A	8	63032	63039	CDS	LSC
30	Din-	(TA)4	8	27857	27864	IGS	LSC		30	Mono-	A	8	63981	63988	IGS	LSC
31	Mono-	(T)8	8	27931	27938	IGS	LSC		31	Mono-	A	9	64629	64637	CDS	LSC
32	Mono-	(T)9	9	28290	28298	IGS	LSC		32	Mono-	A	8	65766	65773	IGS	LSC
33	Mono-	(A)9	9	28911	28919	IGS	LSC		33	Mono-	A	9	67100	67108	IGS	LSC
34	Mono-	(T)8	8	29251	29258	IGS	LSC		34	Din-	AT	8	20340	20347	CDS	LSC
35	Tetra-	(AAGA)3	12	29513	29524	IGS	LSC		35	Din-	AT	8	21365	21372	CDS	LSC
36	Tetra-	(TTTC)3	12	29533	29544	IGS	LSC		36	Mono-	A	9	88037	88045	CDS	IR
37	Tetra-	(AGAA)3	12	29666	29677	IGS	LSC		37	Mono-	A	9	89270	89278	CDS	IR
38	Mono-	(T)8	8	29819	29826	IGS	LSC		38	Tetra-	AAAG	12	70391	70402	Intron	LSC
39	Mono-	(T)8	8	30461	30468	IGS	LSC		39	Tetra-	AAGA	12	29900	29911	IGS	LSC
40	Din-	(TA)4	8	31837	31844	IGS	LSC		40	Mono-	A	8	93816	93823	IGS	IR
41	Mono-	(T)8	8	32725	32732	IGS	LSC		41	Din-	AT	8	28046	28053	IGS	LSC
42	Mono-	(T)8	8	35701	35708	IGS	LSC		42	Mono-	A	8	110169	110176	CDS	SSC
43	Din-	(GA)4	8	35830	35837	CDS	LSC		43	Mono-	A	9	110504	110512	CDS	SSC
44	Mono-	(C)12	12	36350	36361	IGS	LSC		44	Mono-	A	9	112287	112295	IGS	SSC
45	Tetra-	(TAAT)3	12	36799	36810	IGS	LSC		45	Din-	AT	8	56016	56023	IGS	LSC
46	Din-	(AG)4	8	41385	41392	CDS	LSC		46	Mono-	A	10	112486	112495	IGS	SSC
47	Din-	(TA)6	12	44520	44531	Intron	LSC		47	Tetra-	AGGT	12	105712	105723	CDS	IR
48	Mono-	(T)10	10	44541	44550	Intron	LSC		48	Din-	AT	8	60056	60063	IGS	LSC
49	Mono-	(A)8	8	44922	44929	IGS	LSC		49	Mono-	A	8	113180	113187	IGS	SSC
50	Din-	(GA)4	8	45178	45185	IGS	LSC		50	Din-	AT	8	60114	60121	IGS	LSC
51	Din-	(CA)4	8	45283	45290	IGS	LSC		51	Mono-	A	8	113747	113754	IGS	SSC
52	Mono-	(T)9	9	45475	45483	IGS	LSC		52	Mono-	A	14	114323	114336	CDS	SSC
53	Din-	(AT)4	8	46780	46787	IGS	LSC		53	Din-	AT	8	62672	62679	CDS	LSC
54	Mono-	(T)8	8	51547	51554	IGS	LSC		54	Din-	AT	8	67282	67289	IGS	LSC
55	Mono-	(T)10	10	54934	54943	CDS	LSC		55	Mono-	A	8	114338	114345	CDS	SSC
56	Mono-	(T)9	9	55023	55031	IGS	LSC		56	Din-	AT	8	69964	69971	IGS	LSC
57	Din-	(TA)4	8	55273	55280	IGS	LSC		57	Mono-	A	8	115207	115214	CDS	SSC
58	Mono-	(T)9	9	55403	55411	IGS	LSC		58	Mono-	A	8	116288	116295	CDS	SSC
59	Mono-	(A)14	14	55522	55535	IGS	LSC		59	Mono-	A	9	116777	116785	IGS	SSC
60	Din-	(AT)4	8	55551	55558	IGS	LSC		60	Mono-	A	9	122168	122176	CDS	SSC
61	Din-	(TA)5	10	57325	57334	IGS	LSC		61	Mono-	A	9	126346	126354	CDS	SSC
62	Mono-	(T)9	9	57577	57585	IGS	LSC		62	Mono-	A	8	127862	127869	CDS	SSC
63	Mono-	(T)9	9	57640	57648	IGS	LSC		63	Din-	AT	8	76556	76563	IGS	LSC
64	Din-	(AT)4	8	59555	59562	IGS	LSC		64	Din-	AT	8	77232	77239	Intron	LSC
65	Din-	(AT)4	8	59629	59636	IGS	LSC		65	Mono-	A	8	149655	149662	CDS	IR
66	Mono-	(T)8	8	60507	60514	CDS	LSC		66	Din-	AT	8	77248	77255	Intron	LSC
67	Din-	(CA)4	8	61094	61101	IGS	LSC		67	Din-	AT	8	83942	83949	CDS	LSC
68	Din-	(AT)4	8	62217	62224	CDS	LSC		68	Mono-	A	9	153234	153242	IGS	IR
69	Mono-	(A)8	8	62577	62584	CDS	LSC		69	Din-	AT	8	113517	113524	IGS	SSC
70	Mono-	(A)8	8	63516	63523	IGS	LSC		70	Din-	AT	10	120642	120651	Intron	SSC
71	Din-	(TA)5	10	63745	63754	IGS	LSC		71	Mono-	A	9	153277	153285	CDS	IR
72	Mono-	(T)10	10	63965	63974	IGS	LSC		72	Mono-	C	12	7215	7226	IGS	LSC
73	Mono-	(A)9	9	64171	64179	CDS	LSC		73	Din-	AT	8	120909	120916	Intron	SSC
74	Mono-	(A)8	8	65318	65325	IGS	LSC		74	Mono-	C	12	36773	36784	IGS	LSC
75	Mono-	(T)10	10	65597	65606	IGS	LSC		75	Mono-	G	9	75724	75732	Intron	LSC
76	Tri-	(TAT)5	15	66311	66325	IGS	LSC		76	Mono-	T	8	3205	3212	CDS	LSC
77	Din-	(TA)5	10	66579	66588	IGS	LSC		77	Mono-	T	8	8464	8471	IGS	LSC
78	Mono-	(A)8	8	66657	66664	IGS	LSC		78	Tri-	TAA	12	123142	123153	IGS	SSC
79	Din-	(AT)4	8	66838	66845	IGS	LSC		79	Din-	CA	8	45707	45714	IGS	LSC
80	Tri-	(TTC)4	12	67216	67227	IGS	LSC		80	Mono-	T	10	12670	12679	Intron	LSC
81	Din-	(TA)4	8	67548	67555	IGS	LSC		81	Din-	CA	8	61554	61561	IGS	LSC
82	Mono-	(T)8	8	69285	69292	Intron	LSC		82	Tri-	TAT	15	66758	66772	IGS	LSC
83	Mono-	(T)8	8	69373	69380	Intron	LSC		83	Din-	CT	8	105750	105757	CDS	IR
84	Din-	(AT)4	8	69533	69540	IGS	LSC		84	Tetra-	ATGG	12	93107	93118	CDS	IR
85	Mono-	(A)8	8	69959	69966	Intron	LSC		85	Mono-	T	14	13356	13369	IGS	LSC
86	Mono-	(T)9	9	70268	70276	Intron	LSC		86	Mono-	T	9	18976	18984	CDS	LSC
87	Mono-	(A)8	8	71032	71039	Intron	LSC		87	Mono-	T	11	21381	21391	CDS	LSC
88	Mono-	(T)8	8	73667	73674	IGS	LSC		88	Din-	CT	8	143164	143171	CDS	IR
89	Mono-	(T)8	8	73876	73883	IGS	LSC		89	Tetra-	CCAT	12	144610	144621	CDS	IR
90	Mono-	(A)8	8	74433	74440	IGS	LSC		90	Mono-	T	9	21589	21597	CDS	LSC
91	Mono-	(G)9	9	75280	75288	Intron	LSC		91	Mono-	T	10	26725	26734	CDS	LSC
92	Din-	(AT)4	8	76092	76099	IGS	LSC		92	Mono-	T	8	28441	28448	IGS	LSC
93	Din-	(AT)4	8	76107	76114	IGS	LSC		93	Din-	GA	8	36253	36260	CDS	LSC
94	Din-	(AT)4	8	76783	76790	Intron	LSC		94	Din-	GA	8	45608	45615	IGS	LSC
95	Din-	(AT)4	8	76800	76807	Intron	LSC		95	Din-	GA	8	86689	86696	CDS	IR
96	Din-	(TA)4	8	77729	77736	CDS	LSC		96	Din-	TA	8	1742	1749	CDS	LSC
97	Mono-	(T)11	11	77810	77820	IGS	LSC		97	Mono-	T	8	30191	30198	IGS	LSC
98	Mono-	(T)10	10	79741	79750	IGS	LSC		98	Mono-	T	8	33131	33138	IGS	LSC
99	Mono-	(T)10	10	80255	80264	IGS	LSC		99	Mono-	T	8	33212	33219	IGS	LSC
100	Mono-	(T)10	10	80343	80352	IGS	LSC		100	Mono-	T	8	36123	36130	IGS	LSC
101	Mono-	(T)12	12	80761	80772	IGS	LSC		101	Mono-	T	12	66933	44944	Intron	LSC
102	Mono-	(A)9	9	82380	82388	IGS	LSC		102	Mono-	T	10	45898	45907	IGS	LSC
103	Din-	(TA)4	8	83069	83076	CDS	LSC		103	Tetra-	CTAC	12	132003	132014	CDS	IR
104	Mono-	(T)8	8	83101	83108	CDS	LSC		104	Mono-	T	8	52295	52302	IGS	LSC
105	Din-	(AT)4	8	83474	83481	CDS	LSC		105	Din-	TA	8	28002	28009	IGS	LSC
106	Din-	(TA)5	10	83591	83600	IGS	LSC		106	Mono-	T	8	53389	53396	IGS	LSC
107	Mono-	(T)9	9	83691	83699	IGS	LSC		107	Din-	TA	10	32242	32251	IGS	LSC
108	Mono-	(T)9	9	83998	84006	CDS	IR		108	Mono-	T	10	55398	55407	CDS	LSC
109	Mono-	(T)9	9	84041	84049	IGS	IR		109	Mono-	T	8	55486	55493	IGS	LSC
110	Din-	(GA)4	8	86244	86251	CDS	IR		110	Mono-	T	8	55870	55877	IGS	LSC
111	Mono-	(A)9	9	87592	87600	CDS	IR		111	Din-	TA	12	44921	44932	Intron	LSC
112	Mono-	(T)8	8	87621	87628	CDS	IR		112	Mono-	T	11	58132	58142	IGS	LSC
113	Mono-	(A)9	9	88825	88833	CDS	IR		113	Mono-	T	8	60964	60971	CDS	LSC
114	Din-	(TA)4	8	92217	92224	CDS	IR		114	Mono-	T	11	64421	64431	IGS	LSC
115	Tetra-	(ATGG)3	12	92656	92667	CDS	IR		115	Din-	TA	12	47198	47209	IGS	LSC
116	Mono-	(A)8	8	93365	93372	IGS	IR		116	Tetra-	TAAA	12	82148	82159	Intron	LSC
117	Din-	(AG)4	8	94106	94113	CDS	IR		117	Mono-	T	9	66045	66053	IGS	LSC
118	Tetra-	(AGGT)3	12	105238	105249	CDS	IR		118	Din-	TA	8	57812	57819	IGS	LSC
119	Din-	(CT)4	8	105276	105283	CDS	IR		119	Tetra-	TAAT	12	37222	37233	IGS	LSC
120	Mono-	(T)8	8	109683	109690	CDS	SSC		120	Din-	TA	8	64200	64207	IGS	LSC
121	Mono-	(A)8	8	109692	109699	CDS	SSC		121	Mono-	T	8	68570	68577	IGS	LSC
122	Mono-	(T)8	8	109817	109824	CDS	SSC		122	Mono-	T	10	69715	69724	Intron	LSC
123	Mono-	(A)9	9	110027	110035	CDS	SSC		123	Mono-	T	8	69804	69811	Intron	LSC
124	Penta-	(CTATC)4	20	111701	111720	IGS	SSC		124	Mono-	T	9	70706	70714	Intron	LSC
125	Mono-	(A)9	9	111944	111952	IGS	SSC		125	Mono-	T	8	74117	74124	IGS	LSC
126	Mono-	(T)8	7	111998	112005	IGS	SSC		126	Mono-	T	11	78251	78261	CDS	LSC
127	Mono-	(T)8	8	112256	112263	IGS	SSC		127	Mono-	T	11	80174	80184	IGS	LSC
128	Din-	(TA)4	8	112789	112796	IGS	SSC		128	Mono-	T	10	80689	80698	IGS	LSC
129	Din-	(AT)4	8	112922	112929	IGS	SSC		129	Din-	TA	8	67025	67032	IGS	LSC
130	Mono-	(A)8	8	113150	113157	IGS	SSC		130	Din-	TA	8	68011	68018	IGS	LSC
131	Mono-	(A)15	15	113725	113739	CDS	SSC		131	Mono-	T	9	80778	80786	IGS	LSC
132	Mono-	(A)8	8	113741	113748	CDS	SSC		132	Mono-	T	11	81195	81205	IGS	LSC
133	Mono-	(T)8	8	114070	114077	CDS	SSC		133	Mono-	T	11	82065	82075	Intron	LSC
134	Mono-	(A)8	8	114610	114617	CDS	SSC		134	Mono-	T	11	82496	82506	Intron	LSC
135	Mono-	(T)8	8	115195	115202	CDS	SSC		135	Mono-	T	8	83569	83576	CDS	LSC
136	Mono-	(A)8	8	115691	115698	CDS	SSC		136	Mono-	T	11	84129	84139	IGS	LSC
137	Mono-	(A)9	9	116180	116188	IGS	SSC		137	Mono-	T	9	84443	84451	CDS	IR
138	Tetra-	(TTGA)3	12	116727	116738	CDS	SSC		138	Mono-	T	9	84486	84494	IGS	IR
139	Mono-	(A)9	9	117444	117452	CDS	SSC		139	Tetra-	TATT	12	68054	68065	IGS	LSC
140	Din-	(TA)4	8	117772	117779	CDS	SSC		140	Din-	TA	8	78170	78177	CDS	LSC
141	Din-	(TA)4	8	118937	118944	CDS	SSC		141	Mono-	T	8	88066	88073	CDS	IR
142	Mono-	(T)11	11	119688	119698	Intron	SSC		142	Din-	TA	8	83537	83544	CDS	LSC
143	Din-	(AT)5	10	119997	120006	Intron	SSC		143	Din-	TA	8	92668	92675	CDS	IR
144	Din-	(AT)4	8	120264	120271	Intron	SSC		144	Mono-	T	8	110294	110301	CDS	SSC
145	Mono-	(A)9	9	121523	121531	CDS	SSC		145	Mono-	T	8	112541	112548	IGS	SSC
146	Mono-	(T)11	11	122178	122188	CDS	SSC		146	Mono-	T	8	112800	112807	IGS	SSC
147	Mono-	(T)9	9	122231	122239	CDS	SSC		147	Tri-	TTC	12	67691	67702	IGS	LSC
148	Mono-	(T)8	8	123922	123929	CDS	SSC		148	Mono-	T	8	114667	114674	CDS	SSC
149	Mono-	(T)9	9	124323	124331	CDS	SSC		149	Mono-	T	8	115792	115799	CDS	SSC
150	Mono-	(T)8	8	124569	124576	CDS	SSC		150	Mono-	T	11	120333	120343	Intron	SSC
151	Mono-	(T)8	8	124906	124913	CDS	SSC		151	Mono-	T	11	122823	122833	CDS	SSC
152	Mono-	(T)8	8	125039	125046	CDS	SSC		152	Mono-	T	9	122876	122884	CDS	SSC
153	Mono-	(T)9	9	125167	125175	CDS	SSC		153	Mono-	T	11	124443	124453	CDS	SSC
154	Mono-	(T)9	9	125324	125332	CDS	SSC		154	Mono-	T	8	124570	124577	CDS	SSC
155	Mono-	(A)9	9	125698	125706	CDS	SSC		155	Mono-	T	9	124971	124979	CDS	SSC
156	Mono-	(T)8	8	126087	126094	CDS	SSC		156	Mono-	T	8	125217	125224	CDS	SSC
157	Mono-	(T)12	12	126564	126575	CDS	SSC		157	Mono-	T	8	125554	125561	CDS	SSC
158	Mono-	(T)9	9	126644	126652	CDS	SSC		158	Mono-	T	8	125687	125694	CDS	SSC
159	Mono-	(T)11	11	127072	127082	CDS	SSC		159	Mono-	T	9	125972	125980	CDS	SSC
160	Mono-	(A)8	8	127235	127242	CDS	SSC		160	Mono-	T	8	126735	126742	CDS	SSC
161	Din-	(AG)4	8	131335	131342	CDS	IR		161	Din-	TA	8	113340	113347	IGS	SSC
162	Tetra-	(CTAC)3	12	131367	131378	CDS	IR		162	Tetra-	TTGA	12	117324	117335	CDS	SSC
163	Din-	(CT)4	8	142505	142512	CDS	IR		163	Din-	TA	8	119566	119573	CDS	SSC
164	Mono-	(T)8	8	143246	143253	CDS	IR		164	Mono-	T	12	127212	127223	CDS	SSC
165	Tetra-	(CCAT)3	12	143951	143962	CDS	IR		165	Tetra-	TTTC	12	29920	29931	IGS	LSC
166	Din-	(TA)4	8	144394	144401	CDS	IR		166	Din-	TA	8	145053	145060	CDS	IR
167	Mono-	(T)9	9	147785	147793	CDS	IR		167	Mono-	T	8	127272	127279	CDS	SSC
168	Mono-	(A)8	8	148990	148997	CDS	IR		168	Mono-	T	11	127699	127709	CDS	SSC
169	Mono-	(T)9	9	149018	149026	CDS	IR		169	Mono-	T	8	143905	143912	IGS	IR
170	Din-	(TC)4	8	150367	150374	CDS	IR		170	Din-	TC	8	151032	151039	CDS	IR
171	Mono-	(A)9	9	152569	152577	IGS	IR		171	Mono-	T	9	148450	148458	CDS	IR
172	Mono-	(A)9	9	152612	152620	CDS	IR		172	Mono-	T	9	149683	149691	CDS	IR
