# Supplementary material for: New Insights into Phylogenetic Relationship of Hydrocotyle (Araliaceae) Based on Plastid Genomes
Source: Int J Mol Sci. 2023 Nov 22;24(23):16629. doi: 10.3390/ijms242316629 (PMC10706649; doi:10.3390/ijms242316629)
Supplement: Supplementary file 1 [file ijms-24-16629-s001.zip › Table S2.xlsx]

## Sheet: Table S2
LSRs of H. calcicola cp genome									LSRs of H. dielsiana cp genome								LSRs of H. nepalensis cp genome
NO.	Size	Start 1	Types	Start 2	Loaction				NO.	Size	Start 1	Types	Start 2	Loaction			NO.	Size	Start 1	Types	Start 2	Loaction
					LSC/SSC/IR	IGS/CDS/Intron								LSC/SSC/IR	IGS/CDS/Intron							IGS/CDS/Intron	LSC/SSC/IR
1	125	14480	F	47977	LSC	IGS			1	42	91110	F	91128	IR	CDS		1	43	32143	F	32164	IGS	LSC
2	67	84930	F	84992	IR	Intron			2	42	91110	P	146539	IR	CDS		2	42	91131	F	91149	CDS	IR
3	67	84930	P	152537	IR	Intron			3	42	91128	P	146557	IR	CDS		3	42	91131	P	146596	CDS	IR
4	67	84992	P	152599	IR	Intron			4	42	146539	F	146557	IR	CDS		4	42	91149	P	146614	CDS	IR
5	67	152537	F	152599	IR	Intron			5	46	74325	P	74325	LSC	IGS		5	42	146596	F	146614	CDS	IR
6	46	74309	P	74309	LSC	IGS			6	41	98083	F	119901	IR	Intron		6	46	74347	P	74347	CDS	LSC
7	41	98004	F	119855	IR	Intron			7	41	119901	P	139585	SSC	Intron		7	41	98104	F	119940	IGS	IR
8	41	119855	P	139551	SSC	Intron			8	40	44328	F	119903	LSC	Intron		8	41	119940	P	139642	IGS	SSC
9	40	44132	F	119857	LSC	Intron			9	33	98091	F	119909	IR	Intron		9	40	44350	F	119942	Intron	LSC
10	36	98415	F	98433	IR	Intron			10	33	119909	P	139585	SSC	Intron		10	33	98112	F	119948	IGS	IR
11	36	98415	P	139127	IR	Intron			11	39	44328	F	98085	LSC	Intron		11	33	119948	P	139642	Intron	SSC
12	36	98433	P	139145	IR	Intron			12	39	44328	P	139585	LSC	Intron		12	39	44350	F	98106	Intron	LSC
13	36	139127	F	139145	IR	IGS			13	30	8750	P	46064	LSC	CDS		13	39	44350	P	139642	Intron	LSC
14	33	98012	F	119863	IR	Intron			14	35	44331	F	95023	LSC	Intron		14	30	8750	P	46086	CDS	LSC
15	33	119863	P	139551	SSC	Intron			15	35	44331	P	142651	LSC	Intron		15	35	44353	F	95044	Intron	LSC
16	39	44132	F	98006	LSC	Intron			16	35	47556	F	47595	LSC	IGS		16	35	44353	P	142708	Intron	LSC
17	39	44132	P	139551	LSC	Intron			17	32	114308	R	114308	SSC	CDS		17	35	47578	F	47617	IGS	LSC
18	31	14155	F	14186	LSC	IGS			18	31	8746	F	36242	LSC	CDS		18	32	114347	R	114347	CDS	SSC
19	30	8612	P	45872	LSC	CDS			19	30	13597	P	13597	LSC	IGS		19	31	8746	F	36264	CDS	LSC
20	35	44135	F	94944	LSC	Intron			20	31	91107	F	91143	IR	CDS		20	30	13597	P	13597	IGS	LSC
21	35	44135	P	142617	LSC	Intron			21	31	91107	P	146535	IR	CDS		21	31	91128	F	91164	CDS	IR
22	32	76792	P	76792	LSC	Intron			22	31	91143	P	146571	IR	CDS		22	31	91128	P	146592	CDS	IR
23	31	8608	F	36043	LSC	CDS			23	31	107430	P	107430	IR	IGS		23	31	91164	P	146628	CDS	IR
24	30	43533	F	43557	LSC	Intron			24	31	107430	F	130248	IR	IGS		24	31	107469	P	107469	IGS	IR
25	31	47296	F	47316	LSC	IGS			25	31	130248	P	130248	IR	IGS		25	31	107469	F	130287	IGS	IR
26	31	47380	F	47412	LSC	IGS			26	31	146535	F	146571	IR	CDS		26	31	130287	P	130287	IGS	IR
27	31	91051	F	91069	IR	CDS			27	30	30638	P	100677	LSC	IGS		27	31	146592	F	146628	CDS	IR
28	31	91051	P	146496	IR	CDS			28	30	30638	F	137002	LSC	IGS		28	30	30639	P	100716	IGS	LSC
29	31	91069	P	146514	IR	CDS			29	30	32135	F	32156	LSC	IGS		29	30	30639	F	137041	IGS	LSC
30	31	107385	P	107385	IR	IGS			30	30	36246	P	46064	LSC	CDS		30	30	32136	F	32178	IGS	LSC
31	31	107385	F	130180	IR	IGS			31	30	39308	F	41532	LSC	CDS		31	30	36268	P	46086	CDS	LSC
32	31	130180	P	130180	IR	IGS											32	30	39330	F	41554	CDS	LSC
33	31	146496	F	146514	IR	CDS
34	30	30479	P	100633	LSC	IGS
35	30	30479	F	136933	LSC	IGS
36	30	36047	P	45872	LSC	CDS
37	30	39078	F	41302	LSC	CDS
38	30	57700	R	84019	LSC	IGS
LSRs of H. himalaica cp genome								LSRs of H. hookeri cp genome									LSRs of H. sibthorpioides cp genome
NO.	Size	Start 1	Types	Start 2				NO.	Size	Start 1	Types	Start 2	Loaction				NO.	Size	Start 1	Types	Start 2	Loaction
					LSC/SSC/IR	IGS/CDS/Intron							LSC/SSC/IR	IGS/CDS/Intron								IGS/CDS/Intron	LSC/SSC/IR
1	42	91111	F	91129	IR	CDS		1	42	91070	F	91088	IR	CDS			1	42	90763	F	90781	CDS	IR
2	42	91111	P	146541	IR	CDS		2	42	91070	P	146536	IR	CDS			2	42	90763	P	146123	CDS	IR
3	42	91129	P	146559	IR	CDS		3	42	91088	P	146554	IR	CDS			3	42	90781	P	146141	CDS	IR
4	42	146541	F	146559	IR	CDS		4	42	146536	F	146554	IR	CDS			4	42	146123	F	146141	CDS	IR
5	46	74326	P	74326	LSC	IGS		5	46	74313	P	74313	LSC	IGS			5	46	74045	P	74045	IGS	LSC
6	41	98084	F	119903	IR	Intron		6	41	98043	F	119880	IR	Intron			6	37	44000	F	119466	Intron	LSC
7	41	119903	P	139587	IR	Intron		7	41	119880	P	139582	SSC	Intron			7	33	97743	F	119469	IGS	SSC
8	40	44329	F	119905	LSC	Intron		8	40	44320	F	119882	LSC	Intron			8	33	119469	P	139170	Intron	SSC
9	33	98092	F	119911	IR	Intron		9	33	98051	F	119888	IR	Intron			9	39	43997	F	97737	Intron	LSC
10	33	119911	P	139587	SSC	Intron		10	33	119888	P	139582	SSC	Intron			10	39	43997	P	139170	Intron	LSC
11	39	44329	F	98086	LSC	Intron		11	39	44320	F	98045	LSC	Intron			11	41	116326	P	116326	IGS	SSC
12	39	44329	P	139587	LSC	Intron		12	39	44320	P	139582	LSC	Intron			12	37	57369	R	57369	IGS	LSC
13	30	8751	P	46065	LSC	CDS		13	30	8751	P	46052	LSC	CDS			13	37	83738	R	83738	IGS	LSC
14	35	44332	F	95024	LSC	Intron		14	35	44323	F	94983	IR	Intron			14	30	8746	P	45727	CDS	LSC
15	35	44332	P	142653	LSC	Intron		15	35	44323	P	142648	IR	Intron			15	32	59633	F	59649	IGS	LSC
16	35	47557	F	47596	LSC	IGS		16	35	47544	F	47583	LSC	IGS			16	35	44000	F	94675	Intron	LSC
17	32	114309	R	114309	SSC	CDS		17	31	8747	F	36242	LSC	CDS			17	35	44000	P	142236	Intron	LSC
18	31	8747	F	36243	LSC	CDS		18	30	13597	P	13597	LSC	IGS			18	32	63800	P	63800	IGS	LSC
19	30	13598	P	13598	LSC	IGS		19	31	57605	F	57630	LSC	CDS			19	31	8742	F	35889	CDS	LSC
20	31	91108	F	91144	IR	CDS		20	31	91067	F	91103	IR	CDS			20	31	90760	F	90796	CDS	IR
21	31	91108	P	146537	IR	CDS		21	31	91067	P	146532	IR	CDS			21	31	90760	P	146119	CDS	IR
22	31	91144	P	146573	IR	CDS		22	31	91103	P	146568	IR	CDS			22	31	90796	P	146155	CDS	IR
23	31	107431	P	107431	IR	IGS		23	31	107408	P	107408	IR	IGS			23	31	107078	P	107078	IGS	IR
24	31	107431	F	130250	IR	IGS		24	31	107408	F	130227	IR	IGS			24	31	107078	F	129837	IGS	IR
25	31	130250	P	130250	IR	IGS		25	31	130227	P	130227	IR	IGS			25	31	129837	P	129837	IGS	IR
26	31	146537	F	146573	IR	CDS		26	31	146532	F	146568	IR	CDS			26	31	146119	F	146155	CDS	IR
27	30	30639	P	100678	IR	IGS		27	30	30638	P	100655	LSC	IGS			27	30	35893	P	45727	CDS	LSC
28	30	30639	F	137004	IR	IGS		28	30	30638	F	136981	LSC	IGS			28	30	38941	F	41165	CDS	LSC
29	30	32136	F	32157	LSC	IGS		29	30	32135	F	32156	LSC	IGS
30	30	36247	P	46065	LSC	CDS		30	30	36246	P	46052	LSC	CDS
31	30	39309	F	41533	LSC	CDS		31	30	39310	F	41534	LSC	CDS
LSRs of H.hookeri subsp.chinensis cp genome								LSRs of H.hookeri subsp.handelii cp genome									LSRs of H. pseudoconferta cp genome
NO.	Size	Start 1	Types	Start 2				NO.	Size	Start 1	Types	Start 2	Loaction				NO.	Size	Start 1	Types	Start 2	Loaction
					LSC/SSC/IR	IGS/CDS/Intron							LSC/SSC/IR	IGS/CDS/Intron								IGS/CDS/Intron	LSC/SSC/IR
1	42	91101	F	91119	IR	CDS		1	42	91101	F	91119	IR	CDS			1	42	91116	F	91134	CDS	IR
2	42	91101	P	146565	IR	CDS		2	42	91101	P	146565	IR	CDS			2	42	91116	P	146545	CDS	IR
3	42	91119	P	146583	IR	CDS		3	42	91119	P	146583	IR	CDS			3	42	91134	P	146563	CDS	IR
4	42	146565	F	146583	IR	CDS		4	42	146565	F	146583	IR	CDS			4	42	146545	F	146563	CDS	IR
5	46	74344	P	74344	LSC	IGS		5	46	74344	P	74344	LSC	IGS			5	41	98089	F	119907	IGS	IR
6	41	98074	F	119909	IR	Intron		6	41	98074	F	119909	IR	Intron			6	41	119907	P	139591	Intron	SSC
7	41	119909	P	139611	SSC	Intron		7	41	119909	P	139611	SSC	Intron			7	40	44331	F	119909	Intron	LSC
8	40	44333	F	119911	LSC	Intron		8	40	44333	F	119911	LSC	Intron			8	33	98097	F	119915	IGS	SSC
9	33	98082	F	119917	IR	Intron		9	33	98082	F	119917	IR	Intron			9	33	119915	P	139591	Intron	SSC
10	33	119917	P	139611	SSC	Intron		10	33	119917	P	139611	SSC	Intron			10	39	44331	F	98091	Intron	LSC
11	39	44333	F	98076	LSC	Intron		11	39	44333	F	98076	LSC	Intron			11	39	44331	P	139591	Intron	LSC
12	39	44333	P	139611	LSC	Intron		12	39	44333	P	139611	LSC	Intron			12	30	8753	P	46066	CDS	LSC
13	30	8751	P	46075	LSC	CDS		13	30	8751	P	46075	LSC	CDS			13	35	44334	F	95029	Intron	LSC
14	35	44336	F	95014	LSC	Intron		14	35	44336	F	95014	LSC	Intron			14	35	44334	P	142657	Intron	LSC
15	35	44336	P	142677	LSC	Intron		15	35	44336	P	142677	LSC	Intron			15	35	47558	F	47597	IGS	LSC
16	35	47567	F	47606	LSC	IGS		16	35	47567	F	47606	LSC	IGS			16	32	114314	R	114314	CDS	SSC
17	31	8747	F	36245	LSC	CDS		17	31	8747	F	36245	LSC	CDS			17	31	8749	F	36245	CDS	LSC
18	30	13600	P	13600	LSC	IGS		18	30	13600	P	13600	LSC	IGS			18	30	13600	P	13600	IGS	LSC
19	31	57628	F	57653	LSC	CDS		19	31	57628	F	57653	LSC	CDS			19	31	91113	F	91149	CDS	IR
20	31	91098	F	91134	IR	CDS		20	31	91098	F	91134	IR	CDS			20	31	91113	P	146541	CDS	IR
21	31	91098	P	146561	IR	CDS		21	31	91098	P	146561	IR	CDS			21	31	91149	P	146577	CDS	IR
22	31	91134	P	146597	IR	CDS		22	31	91134	P	146597	IR	CDS			22	31	107436	P	107436	IGS	IR
23	31	107439	P	107439	IR	IGS		23	31	107439	P	107439	IR	IGS			23	31	107436	F	130254	IGS	IR
24	31	107439	F	130256	IR	IGS		24	31	107439	F	130256	IR	IGS			24	31	130254	P	130254	IGS	IR
25	31	130256	P	130256	IR	IGS		25	31	130256	P	130256	IR	IGS			25	31	146541	F	146577	CDS	IR
26	31	146561	F	146597	IR	CDS		26	31	146561	F	146597	IR	CDS			26	30	30641	P	100683	IGS	LSC
27	30	30641	P	100686	LSC	IGS		27	30	30641	P	100686	LSC	IGS			27	30	30641	F	137008	IGS	LSC
28	30	30641	F	137010	LSC	IGS		28	30	30641	F	137010	LSC	IGS			28	30	32138	F	32159	IGS	LSC
29	30	32138	F	32159	LSC	IGS		29	30	32138	F	32159	LSC	IGS			29	30	36249	P	46066	CDS	LSC
30	30	36249	P	46075	LSC	CDS		30	30	36249	P	46075	LSC	CDS			30	30	39311	F	41535	CDS	LSC
31	30	39313	F	41537	LSC	CDS		31	30	39313	F	41537	LSC	CDS
LSRs of H. peltiformis cp genome								LSRs of H. ranunculoides cp genome									LSRs of H. verticillata cp genome
NO.	Size	Start 1	Types	Start 2				NO.	Size	Start 1	Types	Start 2	Loaction				NO.	Size	Start 1	Types	Start 2	Loaction
					LSC/SSC/IR	IGS/CDS/Intron							LSC/SSC/IR	IGS/CDS/Intron								IGS/CDS/Intron	LSC/SSC/IR
1	42	91088	F	91106	IR	CDS		1	42	91102	F	91120	IR	CDS			1	57	47250	F	47279	IGS	LSC
2	42	91088	P	146553	IR	CDS		2	42	91102	P	146521	IR	CDS			2	42	91050	F	91068	CDS	IR
3	42	91106	P	146571	IR	CDS		3	42	91120	P	146539	IR	CDS			3	42	91050	P	146451	CDS	IR
4	42	146553	F	146571	IR	CDS		4	42	146521	F	146539	IR	CDS			4	42	91068	P	146469	CDS	IR
5	46	74330	P	74330	LSC	IGS		5	46	74344	P	74344	LSC	CDS			5	42	146451	F	146469	CDS	IR
6	41	98061	F	119897	IR	Intron		6	41	98075	F	119909	IR	Intron			6	41	98023	F	119887	IGS	IR
7	41	119897	P	139599	SSC	Intron		7	41	119909	P	139567	SSC	CDS			7	41	119887	P	139497	Intron	SSC
8	40	44332	F	119899	LSC	Intron		8	40	44333	F	119911	LSC	Intron			8	40	44381	F	119889	Intron	LSC
9	33	98069	F	119905	IR	Intron		9	33	98083	F	119917	IR	Intron			9	33	98031	F	119895	IGS	IR
10	33	119905	P	139599	SSC	Intron		10	33	119917	P	139567	SSC	CDS			10	33	119895	P	139497	Intron	SSC
11	39	44332	F	98063	LSC	Intron		11	39	44333	F	98077	LSC	Intron			11	39	44381	F	98025	Intron	LSC
12	39	44332	P	139599	LSC	Intron		12	39	44333	P	139567	LSC	Intron			12	39	44381	P	139497	Intron	LSC
13	30	8752	P	46068	LSC	CDS		13	30	8751	P	46075	LSC	CDS			13	39	57244	R	57244	IGS	LSC
14	35	44335	F	95001	LSC	Intron		14	35	44336	F	95015	LSC	Intron			14	30	8793	P	46126	CDS	LSC
15	35	44335	P	142665	LSC	Intron		15	35	44336	P	142633	LSC	Intron			15	30	47250	F	47308	IGS	LSC
16	35	47560	F	47599	LSC	IGS		16	35	47567	F	47606	LSC	IGS			16	35	44384	F	94963	Intron	LSC
17	31	8748	F	36244	LSC	CDS		17	31	8747	F	36245	LSC	CDS			17	35	44384	P	142563	Intron	LSC
18	30	13599	P	13599	LSC	IGS		18	30	13600	P	13600	LSC	IGS			18	32	114289	R	114289	CDS	SSC
19	31	57622	F	57647	LSC	CDS		19	31	57628	F	57653	LSC	IGS			19	31	8789	F	36280	CDS	LSC
20	31	91085	F	91121	IR	CDS		20	31	91099	F	91135	IR	CDS			20	33	74250	P	74259	IGS	LSC
21	31	91085	P	146549	IR	CDS		21	31	91099	P	146517	IR	CDS			21	31	91047	F	91083	CDS	IR
22	31	91121	P	146585	IR	CDS		22	31	91135	P	146553	IR	CDS			22	31	91047	P	146447	CDS	IR
23	31	107426	P	107426	IR	IGS		23	31	107429	P	107429	IR	IGS			23	31	91083	P	146483	CDS	IR
24	31	107426	F	130244	IR	IGS		24	31	107429	F	130223	IR	IGS			24	31	146447	F	146483	CDS	IR
25	31	130244	P	130244	IR	IGS		25	31	130223	P	130223	IR	IGS			25	30	36284	P	46126	CDS	LSC
26	31	146549	F	146585	IR	CDS		26	31	146517	F	146553	IR	CDS			26	30	39353	F	41577	CDS	LSC
27	30	30640	P	100673	LSC	IGS		27	30	30641	P	100658	LSC	IGS
28	30	30640	F	136998	LSC	IGS		28	30	30641	F	136995	LSC	IGS
29	30	32137	F	32158	LSC	IGS		29	30	32138	F	32159	LCS	IGS
30	30	36248	P	46068	LSC	CDS		30	30	36249	P	46075	LSC	CDS
31	30	39312	F	41536	LSC	CDS		31	30	39313	F	41537	LSC	CDS
LSRs of H.sibthorpioides var. batrachium cp genome								LSRs of H. sibthorpioides ‘Variegata’ cp genome									LSRs of H. javanica cp genome
NO.	Size	Start 1	Types	Start 2				NO.	Size	Start 1	Types	Start 2	Loaction				NO.	Size	Start 1	Types	Start 2
					LSC/SSC/IR	IGS/CDS/Intron							LSC/SSC/IR	IGS/CDS/Intron								LSC/SSC/IR	IGS/CDS/Intron
1	42	90728	F	90746	IR	CDS		1	42	90656	F	90674	IR	CDS			1	42	91070	F	91088	IR	CDS
2	42	90728	P	145982	IR	CDS		2	42	90656	P	145901	IR	CDS			2	42	91070	P	146536	IR	CDS
3	42	90746	P	146000	IR	CDS		3	42	90674	P	145919	IR	CDS			3	42	91088	P	146554	IR	CDS
4	42	145982	F	146000	IR	CDS		4	42	145901	F	145919	IR	CDS			4	42	146536	F	146554	IR	CDS
5	51	48938	P	48938	LSC	IGS		5	51	48858	P	48858	LSC	IGS			5	46	74323	P	74323	LSC	CDS
6	46	73966	P	73966	LSC	IGS		6	46	73892	P	73892	LSC	IGS			6	41	98043	F	119879	IR	Intron
7	37	44016	F	119349	LSC	Intron		7	37	43935	F	119286	LSC	Intron			7	41	119879	P	139582	SSC	Intron
8	33	97703	F	119352	IR	Intron		8	33	97631	F	119289	IR	Intron			8	40	44327	F	119881	LSC	Intron
9	33	119352	P	139034	LSC	Intron		9	33	119289	P	138953	SSC	Intron			9	33	98051	F	119887	IR	Intron
10	39	44013	F	97697	LSC	Intron		10	39	43932	F	97625	LSC	Intron			10	33	119887	P	139582	SSC	Intron
11	39	44013	P	139034	LSC	Intron		11	39	43932	P	138953	LSC	Intron			11	39	44327	F	98045	LSC	Intron
12	41	116194	P	116194	SSC	IGS		12	41	116132	P	116132	SSC	IGS			12	39	44327	P	139582	LSC	Intron
13	30	8622	P	45725	LSC	CDS		13	30	8621	P	45644	LSC	CDS			13	30	8749	P	46063	LSC	IGS
14	30	57393	R	57396	LSC	IGS		14	30	57313	R	57316	LSC	IGS			14	35	44330	F	94983	LSC	Intron
15	35	44016	F	94635	LSC	Intron		15	35	43935	F	94563	LSC	Intron			15	35	44330	P	142648	LSC	Intron
16	35	44016	P	142100	LSC	Intron		16	35	43935	P	142019	LSC	Intron			16	35	47580	F	47619	LSC	IGS
17	31	8618	F	35793	LSC	CDS		17	32	113720	R	113720	SSC	CDS			17	32	114284	R	114284	SSC	CDS
18	30	13465	P	13465	LSC	IGS		18	31	8617	F	35822	LSC	CDS			18	31	8745	F	36240	LSC	IGS
19	30	29397	R	29409	LSC	IGS		19	30	13477	P	13477	LSC	IGS			19	30	13596	P	13596	LSC	CDS
20	30	67198	P	67198	LSC	IGS		20	30	29426	R	29438	LSC	IGS			20	31	91067	F	91103	IR	CDS
21	31	90725	F	90761	IR	CDS		21	30	67124	P	67124	LSC	IGS			21	31	91067	P	146532	IR	CDS
22	31	90725	P	145978	IR	CDS		22	31	90653	F	90689	IR	CDS			22	31	91103	P	146568	IR	CDS
23	31	90761	P	146014	IR	CDS		23	31	90653	P	145897	IR	CDS			23	31	107408	P	107408	IR	IGS
24	31	107037	P	107037	IR	IGS		24	31	90689	P	145933	IR	CDS			24	31	107408	F	130227	IR	IGS
25	31	107037	F	129702	IR	IGS		25	31	106965	P	106965	IR	IGS			25	31	130227	P	130227	IR	IGS
26	31	129702	P	129702	IR	IGS		26	31	106965	F	129621	IR	IGS			26	31	146532	F	146568	IR	CDS
27	31	145978	F	146014	IR	CDS		27	31	129621	P	129621	IR	IGS			27	30	30643	P	100655	LSC	IGS
28	30	35797	P	45725	LSC	CDS		28	31	145897	F	145933	IR	CDS			28	30	30643	F	136981	LSC	IGS
29	30	38971	F	41195	LSC	CDS		29	30	35826	P	45644	LSC	CDS			29	30	32140	F	32161	LSC	IGS
								30	30	38890	F	41114	LSC	CDS			30	30	36244	P	46063	LSC	CDS
																	31	30	39307	F	41531	LSC	CDS
LSRs of H. wilfordii cp genome								LSRs of H. salwinica cp genome
NO.	Size	Start 1	Types	Start 2				NO.	Size	Start 1	Types	Start 2	Loaction
					LSC/SSC/IR	IGS/CDS/Intron							LSC/SSC/IR	IGS/CDS/Intron
1	42	90832	F	90850	IR	CDS		1	42	91101	F	91119	IR	CDS
2	42	90832	P	146192	IR	CDS		2	42	91101	P	146566	IR	CDS
3	42	90850	P	146210	IR	CDS		3	42	91119	P	146584	IR	CDS
4	42	146192	F	146210	IR	CDS		4	42	146566	F	146584	IR	CDS
5	46	74064	P	74064	LSC	IGS		5	46	74344	P	74344	LSC	IGS
6	37	43998	F	119535	LSC	Intron		6	41	98074	F	119910	IR	Intron
7	33	97812	F	119538	IR	Intron		7	41	119910	P	139612	SSC	Intron
8	33	119538	P	139239	SSC	Intron		8	40	44333	F	119912	LSC	Intron
9	39	43995	F	97806	LSC	Intron		9	33	98082	F	119918	IR	Intron
10	39	43995	P	139239	LSC	Intron		10	33	119918	P	139612	SSC	Intron
11	41	116395	P	116395	SSC	IGS		11	39	44333	F	98076	LSC	Intron
12	37	57388	R	57388	LSC	IGS		12	39	44333	P	139612	LSC	Intron
13	30	8745	P	45737	LSC	CDS		13	30	8751	P	46075	LSC	CDS
14	35	83793	R	83793	LSC	IGS		14	35	44336	F	95014	LSC	Intron
15	32	59652	F	59668	LSC	IGS		15	35	44336	P	142678	LSC	Intron
16	35	43998	F	94744	LSC	Intron		16	35	47567	F	47606	LSC	IGS
17	35	43998	P	142305	LSC	Intron		17	31	8747	F	36245	LSC	IGS
18	32	63819	P	63819	LSC	IGS		18	30	13600	P	13600	LSC	IGS
19	31	8741	F	35888	LSC	IGS		19	31	57628	F	57653	LSC	IGS
20	31	90829	F	90865	LSC	CDS		20	31	91098	F	91134	IR	CDS
21	31	90829	P	146188	LSC	CDS		21	31	91098	P	146562	IR	CDS
22	31	90865	P	146224	LSC	CDS		22	31	91134	P	146598	IR	CDS
23	31	107147	P	107147	IR	IGS		23	31	107439	P	107439	IR	IGS
24	31	107147	F	129906	IR	IGS		24	31	107439	F	130257	IR	IGS
25	31	129906	P	129906	IR	IGS		25	31	130257	P	130257	IR	IGS
26	31	146188	F	146224	IR	CDS		26	31	146562	F	146598	IR	IGS
27	30	35892	P	45737	LSC	CDS		27	30	30641	P	100686	LSC	IGS
28	30	38939	F	41163	LSC	CDS		28	30	30641	F	137011	LSC	IGS
								29	30	32138	F	32159	LSC	IGS
								30	30	36249	P	46075	LSC	CDS
								31	30	39313	F	41537	LSC	CDS
