# Supplementary material for: New Insights into Phylogenetic Relationship of Hydrocotyle (Araliaceae) Based on Plastid Genomes
Source: Int J Mol Sci. 2023 Nov 22;24(23):16629. doi: 10.3390/ijms242316629 (PMC10706649; doi:10.3390/ijms242316629)
Supplement: Supplementary file 1 [file ijms-24-16629-s001.zip › Table S3.xlsx]

## Sheet: Table S3
Table S3 Amino acid frequency and RSCU values of 17 Hydrocotyle plastomes
Species	Ala (A)						Cys (C)				Asp (D)				Glu (E)				Phe (F)				Gly (G)						His (H)				Ile (I)					Lys (K)				Leu (L)
	Codon	Freq	GCU	GCC	GCA	GCG	Codon	Freq	UGU	UGC	Codon	Freq	GAU	GAC	Codon	Freq	GAA	GAG	Codon	Freq	UUU	UUC	Codon	Freq	GGU	GGC	GGA	GGG	Codon	Freq	CAU	CAC	Codon	Freq	AUU	AUC	AUA	Codon	Freq	AAA	AAG	Codon	Freq	UUA	UUG	CUU	CUC	CUA	CUG
H.calcicola	1392	0.054	1.74	0.68	1.12	0.46	299	0.012	1.49	0.51	1056	0.041	1.61	0.39	1327	0.051	1.54	0.46	1493	0.057	1.31	0.69	1794	0.069	1.27	0.45	1.57	0.71	594	0.023	1.54	0.46	2225	0.086	1.42	0.62	0.95	1430	0.055	1.51	0.49	2749	0.106	1.88	1.23	1.3	0.4	0.82	0.36
H.dielsiana	1402	0.054	1.74	0.68	1.12	0.46	297	0.011	1.49	0.51	1068	0.041	1.61	0.39	1345	0.052	1.54	0.46	1489	0.057	1.31	0.69	1795	0.069	1.27	0.45	1.57	0.71	596	0.023	1.54	0.46	2230	0.085	1.42	0.62	0.95	1428	0.055	1.51	0.49	2766	0.106	1.88	1.23	1.3	0.4	0.82	0.36
H. himalaica	1402	0.054	1.74	0.68	1.12	0.46	297	0.011	1.49	0.51	1068	0.041	1.61	0.39	1345	0.052	1.54	0.46	1489	0.057	1.31	0.69	1795	0.069	1.27	0.45	1.57	0.71	596	0.023	1.54	0.46	2230	0.085	1.42	0.62	0.95	1428	0.055	1.51	0.49	2767	0.106	1.88	1.23	1.3	0.4	0.82	0.36
H. hookeri	1404	0.054	1.74	0.69	1.11	0.45	297	0.011	1.49	0.51	1068	0.041	1.61	0.39	1344	0.052	1.54	0.46	1489	0.057	1.31	0.69	1797	0.069	1.27	0.44	1.58	0.71	596	0.023	1.54	0.46	2229	0.085	1.42	0.62	0.95	1429	0.055	1.51	0.49	2766	0.106	1.89	1.23	1.3	0.4	0.82	0.36
H. hookeri subsp. chinensisis	1405	0.054	1.74	0.69	1.12	0.46	297	0.011	1.49	0.51	1068	0.041	1.61	0.39	1344	0.052	1.54	0.46	1489	0.057	1.31	0.69	1797	0.069	1.27	0.45	1.57	0.71	596	0.023	1.54	0.46	2229	0.085	1.42	0.62	0.95	1429	0.055	1.51	0.49	2765	0.106	1.88	1.23	1.3	0.4	0.82	0.36
H. hookeri subsp. handelii	1404	0.054	1.74	0.68	1.12	0.46	297	0.011	1.49	0.51	1068	0.041	1.61	0.39	1344	0.052	1.54	0.46	1489	0.057	1.31	0.69	1797	0.069	1.27	0.45	1.57	0.71	596	0.023	1.54	0.46	2229	0.085	1.42	0.62	0.95	1429	0.055	1.51	0.49	2767	0.106	1.88	1.23	1.31	0.4	0.82	0.36
H. nepalensis	1404	0.054	1.74	0.68	1.12	0.46	298	0.011	1.49	0.51	1064	0.041	1.61	0.39	1336	0.051	1.54	0.46	1480	0.057	1.31	0.69	1788	0.069	1.28	0.45	1.56	0.71	592	0.023	1.54	0.46	2223	0.086	1.42	0.62	0.95	1420	0.055	1.51	0.49	2753	0.106	1.89	1.23	1.31	0.41	0.82	0.36
H. peltiformis	1404	0.054	1.74	0.68	1.12	0.46	297	0.011	1.49	0.51	1068	0.041	1.61	0.39	1344	0.052	1.54	0.46	1490	0.057	1.31	0.69	1797	0.069	1.27	0.45	1.57	0.71	596	0.023	1.54	0.46	2230	0.085	1.42	0.62	0.95	1429	0.055	1.51	0.49	2764	0.106	1.88	1.23	1.31	0.4	0.82	0.36
H. pseudoconferta	1402	0.054	1.74	0.69	1.12	0.46	297	0.011	1.49	0.51	1064	0.041	1.61	0.39	1337	0.051	1.54	0.46	1479	0.057	1.31	0.69	1788	0.069	1.28	0.45	1.56	0.71	592	0.023	1.54	0.46	2223	0.086	1.42	0.62	0.95	1420	0.055	1.51	0.49	2753	0.106	1.89	1.23	1.31	0.41	0.82	0.35
H. ranunculoides	1410	0.054	1.75	0.68	1.11	0.46	296	0.011	1.48	0.52	1068	0.041	1.61	0.39	1345	0.052	1.54	0.46	1496	0.057	1.3	0.7	1801	0.069	1.26	0.45	1.57	0.72	600	0.023	1.54	0.46	2230	0.085	1.42	0.62	0.95	1419	0.054	1.51	0.49	2772	0.106	1.89	1.23	1.31	0.4	0.81	0.36
H. salwinica	1405	0.054	1.75	0.68	1.11	0.46	297	0.011	1.48	0.52	1069	0.041	1.61	0.39	1343	0.051	1.54	0.46	1491	0.057	1.3	0.7	1797	0.069	1.26	0.45	1.57	0.72	596	0.023	1.54	0.46	2229	0.085	1.42	0.62	0.95	1429	0.055	1.51	0.49	2772	0.106	1.89	1.23	1.31	0.4	0.81	0.36
H. sibthorpioides	1402	0.054	1.76	0.66	1.13	0.45	301	0.012	1.5	0.5	1056	0.041	1.61	0.39	1339	0.052	1.53	0.47	1492	0.057	1.32	0.68	1778	0.068	1.29	0.44	1.57	0.7	595	0.023	1.54	0.46	2206	0.085	1.43	0.61	0.96	1408	0.054	1.51	0.49	2759	0.106	1.89	1.22	1.31	0.4	0.82	0.36
H. sibthorpioides var. batrachium	1410	0.054	1.77	0.67	1.11	0.45	299	0.011	1.48	0.52	1068	0.041	1.61	0.39	1346	0.052	1.54	0.46	1499	0.057	1.31	0.69	1795	0.069	1.28	0.44	1.57	0.71	599	0.023	1.54	0.46	2221	0.085	1.44	0.61	0.95	1425	0.055	1.51	0.49	2776	0.106	1.89	1.21	1.29	0.4	0.82	0.37
H.sibthorpioides 'Variegata'	1410	0.054	1.76	0.67	1.12	0.45	299	0.011	1.49	0.51	1067	0.041	1.61	0.39	1345	0.052	1.54	0.46	1498	0.057	1.31	0.69	1794	0.069	1.28	0.44	1.58	0.7	599	0.023	1.54	0.46	2221	0.085	1.43	0.61	0.95	1422	0.054	1.5	0.5	2778	0.106	1.89	1.21	1.29	0.4	0.83	0.37
H. javanica	1404	0.054	1.74	0.68	1.12	0.46	297	0.011	1.42	0.58	1069	0.041	1.59	0.41	1344	0.051	1.52	0.48	1492	0.057	1.25	0.75	1798	0.069	1.28	0.49	1.49	0.74	596	0.023	1.44	0.56	2229	0.085	1.29	0.71	0.99	1430	0.055	1.46	0.54	2766	0.106	1.85	1.19	1.22	0.44	0.89	0.41
H. verticillata	1406	0.054	1.76	0.67	1.13	0.45	299	0.012	1.48	0.52	1066	0.041	1.6	0.4	1338	0.052	1.53	0.47	1482	0.057	1.31	0.69	1786	0.069	1.28	0.44	1.58	0.7	595	0.023	1.55	0.45	2217	0.085	1.42	0.62	0.96	1403	0.054	1.51	0.49	2753	0.106	1.89	1.23	1.31	0.4	0.8	0.36
H. wilfordii	1403	0.054	1.76	0.66	1.13	0.45	301	0.012	1.5	0.5	1062	0.041	1.61	0.39	1349	0.052	1.54	0.46	1502	0.058	1.31	0.69	1787	0.069	1.28	0.43	1.58	0.7	599	0.023	1.54	0.46	2215	0.085	1.42	0.62	0.96	1418	0.054	1.51	0.49	2772	0.106	1.89	1.22	1.31	0.4	0.82	0.37
Note:Yellow indicates RSCU>1
[truncated: 58 more columns]
