# Supplementary material for: New Insights into Phylogenetic Relationship of Hydrocotyle (Araliaceae) Based on Plastid Genomes
Source: Int J Mol Sci. 2023 Nov 22;24(23):16629. doi: 10.3390/ijms242316629 (PMC10706649; doi:10.3390/ijms242316629)
Supplement: Supplementary file 1 [file ijms-24-16629-s001.zip › Table S4.xlsx]

## Sheet: Table S4
Table S4 Non-synonymous (Ka) substitutions, synonymous (Ks) substitutions, and Ka/Ks value of the Hydrocotyle plastomes
Genes	Species	Ka	Ks	Ka/Ks	Length
accD	H. wilfordii	0	0	NA	1437
	H. sibthorpioides 'Variegata'	0.00350817	0.0206813	0.16963	1437
	H. sibthorpioides var. batrachium	0.00262999	0.020669	0.127243	1437
	H. verticillata	0.00702921	0.042035	0.167223	1437
	H. ranunculoides	0.0096781	0.0421068	0.229847	1437
	H. javanica	0.00702749	0.0348974	0.201376	1437
	H. peltiformis	0.00702749	0.0348974	0.201376	1437
	H. hookeri subsp. Handelii	0.00702749	0.0348974	0.201376	1437
	H. hookeri	0.00702749	0.0348974	0.201376	1437
	H. hookeri subsp. chinens	0.00791058	0.0348974	0.226681	1437
	H. pseudoconferta	0.00702749	0.0348974	0.201376	1437
	H. nepalensis	0.00702749	0.0348974	0.201376	1437
	H. himalaica	0.00702749	0.0348974	0.201376	1437
	H. dielsiana	0.00702749	0.0384782	0.182636	1437
	H. salwinica	0.00791058	0.0313337	0.252462	1437
	H. calcicola	0.0123263	0.0350705	0.351472	1437
atpA	H. wilfordii	0	0	NA	1524
	H. sibthorpioides 'Variegata'	0.0017472	0.00531006	0.329036	1524
	H. sibthorpioides var. batrachium	0.0017472	0.00531006	0.329036	1524
	H. verticillata	0.00818834	0.0315229	0.259759	1524
	H. ranunculoides	0.00731116	0.036993	0.197636	1524
	H. javanica	0.00437847	0.0296232	0.147805	1524
	H. peltiformis	0.00437847	0.0296232	0.147805	1524
	H. hookeri subsp. Handelii	0.00437847	0.0296232	0.147805	1524
	H. hookeri	0.00437847	0.0296232	0.147805	1524
	H. hookeri subsp. chinens	0.00437847	0.0296232	0.147805	1524
	H. pseudoconferta	0.00437847	0.0296232	0.147805	1524
	H. nepalensis	0.00437847	0.0296232	0.147805	1524
	H. himalaica	0.00437847	0.0296232	0.147805	1524
	H. dielsiana	0.00437847	0.0296232	0.147805	1524
	H. salwinica	0.00437847	0.0268813	0.162881	1524
	H. calcicola	0.00438844	0.0269106	0.163075	1521
atpB	H. wilfordii	0	0	NA	1494
	H. sibthorpioides 'Variegata'	0	0.00540764	0	1494
	H. sibthorpioides var. batrachium	0	0.00540764	0	1494
	H. verticillata	0	0.0358589	0	1494
	H. ranunculoides	0.00089118	0.0330427	0.0269705	1494
	H. javanica	0	0.0246474	0	1494
	H. peltiformis	0	0.0246474	0	1494
	H. hookeri subsp. Handelii	0	0.0246474	0	1494
	H. hookeri	0	0.0246474	0	1494
	H. hookeri subsp. chinens	0	0.0246474	0	1494
	H. pseudoconferta	0	0.0246474	0	1494
	H. nepalensis	0	0.0246474	0	1494
	H. himalaica	0	0.0246474	0	1494
	H. dielsiana	0	0.0246474	0	1494
	H. salwinica	0.000891112	0.0246503	0.0361501	1494
	H. calcicola	0.000891385	0.0302114	0.0295049	1494
atpE	H. wilfordii	0	0	NA	459
	H. sibthorpioides 'Variegata'	0	0.0186347	0	459
	H. sibthorpioides var. batrachium	0	0.0186347	0	459
	H. verticillata	0.0336074	0.0424283	0.7921	459
	H. ranunculoides	0.0441877	0.0185011	2.38839	459
	H. javanica	0.0115011	0.0186575	0.616436	459
	H. peltiformis	0.0115011	0.0186575	0.616436	459
	H. hookeri subsp. Handelii	0.0115011	0.0186575	0.616436	459
	H. hookeri	0.0115011	0.0186575	0.616436	459
	H. hookeri subsp. chinens	0.0115011	0.0186575	0.616436	459
	H. pseudoconferta	0.0115011	0.0186575	0.616436	459
	H. nepalensis	0.0115011	0.0186575	0.616436	459
	H. himalaica	0.0115011	0.0186575	0.616436	459
	H. dielsiana	0.0115011	0.0186575	0.616436	459
	H. salwinica	0.0115011	0.0186575	0.616436	459
	H. calcicola	0.0115011	0.0186575	0.616436	459
atpF	H. wilfordii	0	0	NA	552
	H. sibthorpioides 'Variegata'	0.00234904	0.00800265	0.293532	552
	H. sibthorpioides var. batrachium	0.00234904	0.00800265	0.293532	552
	H. verticillata	0.0094474	0.0407939	0.231589	552
	H. ranunculoides	0.0118243	0.0324907	0.363928	552
	H. javanica	0.00707151	0.0408512	0.173104	552
	H. peltiformis	0.00707151	0.0408512	0.173104	552
	H. hookeri subsp. Handelii	0.00707151	0.0408512	0.173104	552
	H. hookeri	0.00707151	0.0408512	0.173104	552
	H. hookeri subsp. chinens	0.00707151	0.0408512	0.173104	552
	H. pseudoconferta	0.00707151	0.0408512	0.173104	552
	H. nepalensis	0.00707151	0.0408512	0.173104	552
	H. himalaica	0.00707151	0.0408512	0.173104	552
	H. dielsiana	0.00707151	0.0408512	0.173104	552
	H. salwinica	0.00707151	0.0408512	0.173104	552
	H. calcicola	0.00943678	0.0325816	0.289635	552
atpH	H. wilfordii	0	0	NA	243
	H. sibthorpioides 'Variegata'	0	0	NA	243
	H. sibthorpioides var. batrachium	0	0	NA	243
	H. verticillata	0	0.0305106	0	243
	H. ranunculoides	0	0	NA	243
	H. javanica	0	0	NA	243
	H. peltiformis	0	0	NA	243
	H. hookeri subsp. Handelii	0	0	NA	243
	H. hookeri	0	0	NA	243
	H. hookeri subsp. chinens	0	0	NA	243
	H. pseudoconferta	0	0	NA	243
	H. nepalensis	0	0	NA	243
	H. himalaica	0	0	NA	243
	H. dielsiana	0	0	NA	243
	H. salwinica	0	0	NA	243
	H. calcicola	0	0	NA	243
atpI	H. wilfordii	0	0	NA	741
	H. sibthorpioides 'Variegata'	0.00178199	0.022665	0.0786231	741
	H. sibthorpioides var. batrachium	0.00178199	0.022665	0.0786231	741
	H. verticillata	0.00178199	0.0284399	0.0626581	741
	H. ranunculoides	0.00178199	0.0401249	0.0444112	741
	H. javanica	0.00178212	0.0169303	0.105263	741
	H. peltiformis	0.00178212	0.0169303	0.105263	741
	H. hookeri subsp. Handelii	0.00178212	0.0169303	0.105263	741
	H. hookeri	0.00178212	0.0169303	0.105263	741
	H. hookeri subsp. chinens	0.00178212	0.0169303	0.105263	741
	H. pseudoconferta	0.00178212	0.0169303	0.105263	741
	H. nepalensis	0.00178212	0.0169303	0.105263	741
	H. himalaica	0.00178212	0.0169303	0.105263	741
	H. dielsiana	0.00178212	0.0169303	0.105263	741
	H. salwinica	0.00178212	0.0169303	0.105263	741
	H. calcicola	0.00178212	0.0226597	0.0786474	741
cemA	H. wilfordii	0	0	NA	687
	H. sibthorpioides 'Variegata'	0	0.0206955	0	687
	H. sibthorpioides var. batrachium	0	0.0277228	0	687
	H. verticillata	0.00371622	0.027624	0.134529	687
	H. ranunculoides	0.00371622	0.020622	0.180207	687
	H. javanica	0.00371622	0.020622	0.180207	687
	H. peltiformis	0.00371622	0.020622	0.180207	687
	H. hookeri subsp. Handelii	0.00371622	0.020622	0.180207	687
	H. hookeri	0.00371622	0.020622	0.180207	687
	H. hookeri subsp. chinens	0.00371622	0.020622	0.180207	687
	H. pseudoconferta	0.00371622	0.020622	0.180207	687
	H. nepalensis	0.00371622	0.020622	0.180207	687
	H. himalaica	0.00371622	0.020622	0.180207	687
	H. dielsiana	0.00371622	0.020622	0.180207	687
	H. salwinica	0.00371622	0.020622	0.180207	687
	H. calcicola	0.00932104	0.0206569	0.45123	687
clpP	H. wilfordii	0	0	NA	585
	H. sibthorpioides 'Variegata'	0	0.00724108	0	582
	H. sibthorpioides var. batrachium	0	0.00721578	0	585
	H. verticillata	0	0.0145017	0	585
	H. ranunculoides	0	0.00721578	0	585
	H. javanica	0	0.00721578	0	585
	H. peltiformis	0	0.00721578	0	585
	H. hookeri subsp. Handelii	0	0.00721578	0	585
	H. hookeri	0	0.00721578	0	585
	H. hookeri subsp. chinens	0	0.00721578	0	585
	H. pseudoconferta	0	0.00721578	0	585
	H. nepalensis	0	0.00724108	0	582
	H. himalaica	0	0.00721578	0	585
	H. dielsiana	0	0.00721578	0	585
	H. salwinica	0	0.00721578	0	585
	H. calcicola	0	0.00721578	0	585
infA	H. wilfordii	0	0	NA	231
	H. sibthorpioides 'Variegata'	0	0	NA	231
	H. sibthorpioides var. batrachium	0	0	NA	231
	H. verticillata	0.00565275	0.0189545	0.298227	231
	H. ranunculoides	0	0.0190168	0	231
	H. javanica	0	0.0385284	0	231
	H. peltiformis	0	0.0385284	0	231
	H. hookeri subsp. Handelii	0	0.0385284	0	231
	H. hookeri	0	0.0385284	0	231
	H. hookeri subsp. chinens	0	0.0385284	0	231
	H. pseudoconferta	0	0.0586068	0	231
	H. nepalensis	0	0.0385284	0	231
	H. himalaica	0	0.0385284	0	231
	H. dielsiana	0	0.0385284	0	231
	H. salwinica	0	0.0385284	0	231
	H. calcicola	0	0.0385284	0	231
matK	H. wilfordii	0	0	NA	1518
	H. sibthorpioides 'Variegata'	0.00594783	0.0180499	0.329522	1518
	H. sibthorpioides var. batrachium	0.00679838	0.0150347	0.452179	1518
	H. verticillata	0.0188381	0.0335326	0.561784	1518
	H. ranunculoides	0.0179756	0.0303965	0.591371	1518
	H. javanica	0.013663	0.0365642	0.373671	1518
	H. peltiformis	0.013663	0.0365642	0.373671	1518
	H. hookeri subsp. Handelii	0.013663	0.0365642	0.373671	1518
	H. hookeri	0.013663	0.0365642	0.373671	1518
	H. hookeri subsp. chinens	0.013663	0.0365642	0.373671	1518
	H. pseudoconferta	0.013663	0.0365642	0.373671	1518
	H. nepalensis	0.013663	0.0365642	0.373671	1518
	H. himalaica	0.013663	0.0365642	0.373671	1518
	H. dielsiana	0.0127998	0.0397143	0.322298	1518
	H. salwinica	0.013663	0.0365642	0.373671	1518
	H. calcicola	0.0192712	0.0445296	0.432772	1518
ndhA	H. wilfordii	0	0	NA	1086
	H. sibthorpioides 'Variegata'	0.00244223	0.0229251	0.106531	1086
	H. sibthorpioides var. batrachium	0.0024412	0.0190803	0.127944	1086
	H. verticillata	0.00366383	0.0629009	0.0582477	1086
	H. ranunculoides	0.00488885	0.0426788	0.11455	1086
	H. javanica	0.00244044	0.0347362	0.0702565	1086
	H. peltiformis	0.00244044	0.0347362	0.0702565	1086
	H. hookeri subsp. Handelii	0.00244044	0.0347362	0.0702565	1086
	H. hookeri	0.00244147	0.0386456	0.0631758	1086
	H. hookeri subsp. chinens	0.00244147	0.0386456	0.0631758	1086
	H. pseudoconferta	0.00244147	0.0386456	0.0631758	1086
	H. nepalensis	0.00244044	0.0347362	0.0702565	1086
	H. himalaica	0.00244044	0.0347362	0.0702565	1086
	H. dielsiana	0.00244044	0.0347362	0.0702565	1086
	H. salwinica	0.00244147	0.0386456	0.0631758	1086
	H. calcicola	0.00857471	0.0588606	0.145678	1086
ndhB	H. wilfordii	0	0	NA	1530
	H. sibthorpioides 'Variegata'	0	0.0027592	0	1530
	H. sibthorpioides var. batrachium	0	0.0027592	0	1530
	H. verticillata	0	0.0027592	0	1530
	H. ranunculoides	0	0.0027592	0	1530
	H. javanica	0	0.00552858	0	1530
	H. peltiformis	0	0.00552858	0	1530
	H. hookeri subsp. Handelii	0	0.00552858	0	1530
	H. hookeri	0	0.00552858	0	1530
	H. hookeri subsp. chinens	0	0.00552858	0	1530
	H. pseudoconferta	0	0.00552858	0	1530
	H. nepalensis	0	0.00552858	0	1530
	H. himalaica	0	0.00552858	0	1530
	H. dielsiana	0	0.00552858	0	1530
	H. salwinica	0	0.00552858	0	1530
	H. calcicola	0.000857329	0.0055312	0.154999	1530
ndhC	H. wilfordii	0	0	NA	360
	H. sibthorpioides 'Variegata'	0	0	NA	360
	H. sibthorpioides var. batrachium	0	0	NA	360
	H. verticillata	0	0.0245324	0	360
	H. ranunculoides	0	0.0245324	0	360
	H. javanica	0	0.0121659	0	360
	H. peltiformis	0	0.0121659	0	360
	H. hookeri subsp. Handelii	0	0.0121659	0	360
	H. hookeri	0	0.0121659	0	360
	H. hookeri subsp. chinens	0	0.0121659	0	360
	H. pseudoconferta	0	0.0121659	0	360
	H. nepalensis	0	0.0121659	0	360
	H. himalaica	0	0.0121659	0	360
	H. dielsiana	0	0.0121659	0	360
	H. salwinica	0	0.0121659	0	360
	H. calcicola	0	0.0245324	0	360
ndhD	H. wilfordii	0	0	NA	1500
	H. sibthorpioides 'Variegata'	0	0.0115479	0	1500
	H. sibthorpioides var. batrachium	0	0.0115479	0	1500
	H. verticillata	0.00611274	0.0320895	0.19049	1500
	H. ranunculoides	0.00436146	0.0350677	0.124372	1500
	H. javanica	0.0043608	0.0261589	0.166704	1500
	H. peltiformis	0.0043608	0.0261589	0.166704	1500
	H. hookeri subsp. Handelii	0.0043608	0.0261589	0.166704	1500
	H. hookeri	0.0043608	0.0261589	0.166704	1500
	H. hookeri subsp. chinens	0.0043608	0.0261589	0.166704	1500
	H. pseudoconferta	0.0043608	0.0291226	0.14974	1500
	H. nepalensis	0.0043608	0.0291226	0.14974	1500
	H. himalaica	0.0043608	0.0291226	0.14974	1500
	H. dielsiana	0.0043608	0.0291226	0.14974	1500
	H. salwinica	0.0043608	0.0261589	0.166704	1500
	H. calcicola	0.00698822	0.0381082	0.183378	1500
ndhE	H. wilfordii	0	0	NA	303
	H. sibthorpioides 'Variegata'	0	0.0142724	0	303
	H. sibthorpioides var. batrachium	0	0.0142724	0	303
	H. verticillata	0	0.0586488	0	303
	H. ranunculoides	0.00431465	0.0288925	0.149334	303
	H. javanica	0	0.0142724	0	303
	H. peltiformis	0	0.0142724	0	303
	H. hookeri subsp. Handelii	0	0.0142724	0	303
	H. hookeri	0	0.0142724	0	303
	H. hookeri subsp. chinens	0	0.0142724	0	303
	H. pseudoconferta	0	0.0142724	0	303
	H. nepalensis	0	0.0142724	0	303
	H. himalaica	0	0.0142724	0	303
	H. dielsiana	0	0.0142724	0	303
	H. salwinica	0	0.0142724	0	303
	H. calcicola	0.00431855	0.0288052	0.149923	303
ndhF	H. wilfordii	0.000581385	0	NA	2211
	H. sibthorpioides 'Variegata'	0.00641909	0.0206903	0.310247	2211
	H. sibthorpioides var. batrachium	0.00700553	0.0206886	0.338617	2211
	H. verticillata	0.00876933	0.0291011	0.30134	2211
	H. ranunculoides	0.00759153	0.0312622	0.242834	2211
	H. javanica	0.00700483	0.0227973	0.307265	2211
	H. peltiformis	0.00700483	0.0227973	0.307265	2211
	H. hookeri subsp. Handelii	0.00700483	0.0227973	0.307265	2211
	H. hookeri	0.00700483	0.0227973	0.307265	2211
	H. hookeri subsp. chinens	0.00700483	0.0227973	0.307265	2211
	H. pseudoconferta	0.00700483	0.0227973	0.307265	2211
	H. nepalensis	0.00759017	0.0228118	0.33273	2211
	H. himalaica	0.00700483	0.0227973	0.307265	2211
	H. dielsiana	0.00700483	0.0227973	0.307265	2211
	H. salwinica	0.00700483	0.0227973	0.307265	2211
	H. calcicola	0.0128893	0.033424	0.385629	2211
ndhG	H. wilfordii	0	0	NA	528
	H. sibthorpioides 'Variegata'	0	0.015674	0	528
	H. sibthorpioides var. batrachium	0	0.015674	0	528
	H. verticillata	0.00503556	0.0315445	0.159633	528
	H. ranunculoides	0.00503556	0.0315445	0.159633	528
	H. javanica	0.00503556	0.0315445	0.159633	528
	H. peltiformis	0.00503556	0.0315445	0.159633	528
	H. hookeri subsp. Handelii	0.00503556	0.0315445	0.159633	528
	H. hookeri	0.00503556	0.0315445	0.159633	528
	H. hookeri subsp. chinens	0.00503556	0.0315445	0.159633	528
	H. pseudoconferta	0.00503556	0.0315445	0.159633	528
	H. nepalensis	0.00503556	0.0315445	0.159633	528
	H. himalaica	0.00503556	0.0315445	0.159633	528
	H. dielsiana	0.00503556	0.0315445	0.159633	528
	H. salwinica	0.00503556	0.0315445	0.159633	528
	H. calcicola	0.00756608	0.0315445	0.239854	528
ndhH	H. wilfordii	0	0	NA	1179
	H. sibthorpioides 'Variegata'	0.00109477	0.0229989	0.0476013	1179
	H. sibthorpioides var. batrachium	0.00109457	0.015264	0.071709	1179
	H. verticillata	0.00109415	0.0388109	0.0281919	1179
	H. ranunculoides	0.00109415	0.0348382	0.0314067	1179
	H. javanica	0.00219023	0.0269414	0.081296	1179
	H. peltiformis	0.00219023	0.0269414	0.081296	1179
	H. hookeri subsp. Handelii	0.00219023	0.0269414	0.081296	1179
	H. hookeri	0.00219023	0.0269414	0.081296	1179
	H. hookeri subsp. chinens	0.00219023	0.0269414	0.081296	1179
	H. pseudoconferta	0.00219023	0.0269414	0.081296	1179
	H. nepalensis	0.00219023	0.0269414	0.081296	1179
	H. himalaica	0.00219023	0.0269414	0.081296	1179
	H. dielsiana	0.00219023	0.0269414	0.081296	1179
	H. salwinica	0.00219023	0.0269414	0.081296	1179
	H. calcicola	0.00548807	0.0427695	0.128317	1179
ndhI	H. wilfordii	0	0	NA	501
	H. sibthorpioides 'Variegata'	0	0.0371865	0	501
	H. sibthorpioides var. batrachium	0	0.0371865	0	501
	H. verticillata	0	0.0663386	0	501
	H. ranunculoides	0	0.0277156	0	501
	H. javanica	0.00256473	0.0467027	0.054916	501
	H. peltiformis	0.00256473	0.0467027	0.054916	501
	H. hookeri subsp. Handelii	0.00256473	0.0467027	0.054916	501
	H. hookeri	0.00256473	0.0467027	0.054916	501
	H. hookeri subsp. chinens	0.00256473	0.0467027	0.054916	501
	H. pseudoconferta	0.00256473	0.0467027	0.054916	501
	H. nepalensis	0.00256473	0.0467027	0.054916	501
	H. himalaica	0.00256473	0.0467027	0.054916	501
	H. dielsiana	0.00256473	0.0467027	0.054916	501
	H. salwinica	0	0.0467785	0	501
	H. calcicola	0.00256334	0.0371997	0.0689075	501
ndhJ	H. wilfordii	0	0	NA	474
	H. sibthorpioides 'Variegata'	0	0.0196036	0	474
	H. sibthorpioides var. batrachium	0	0.0196036	0	474
	H. verticillata	0	0.00973775	0	474
	H. ranunculoides	0	0.00973775	0	474
	H. javanica	0	0.00973775	0	474
	H. peltiformis	0	0.00973775	0	474
	H. hookeri subsp. Handelii	0	0.00973775	0	474
	H. hookeri	0	0.00973775	0	474
	H. hookeri subsp. chinens	0	0.00973775	0	474
	H. pseudoconferta	0	0.00973775	0	474
	H. nepalensis	0	0.00973775	0	474
	H. himalaica	0	0.00973775	0	474
	H. dielsiana	0	0.00973775	0	474
	H. salwinica	0	0.00973775	0	474
	H. calcicola	0.00270291	0.00973775	0.27757	474
ndhK	H. wilfordii	0	0	NA	675
	H. sibthorpioides 'Variegata'	0	0.0252889	0	675
	H. sibthorpioides var. batrachium	0	0.0252889	0	675
	H. verticillata	0.00194684	0.0448809	0.043378	675
	H. ranunculoides	0.00389713	0.0449425	0.0867137	675
	H. javanica	0.00194684	0.0317814	0.0612573	675
	H. peltiformis	0.00194684	0.0317814	0.0612573	675
	H. hookeri subsp. Handelii	0.00194684	0.0317814	0.0612573	675
	H. hookeri	0.00194684	0.0317814	0.0612573	675
	H. hookeri subsp. chinens	0.00194684	0.0317814	0.0612573	675
	H. pseudoconferta	0.00194684	0.0317814	0.0612573	675
	H. nepalensis	0.00194684	0.0317814	0.0612573	675
	H. himalaica	0.00194684	0.0317814	0.0612573	675
	H. dielsiana	0.00194684	0.0317814	0.0612573	675
	H. salwinica	0.00194684	0.0317814	0.0612573	675
	H. calcicola	0.0299006	0.0583682	0.512276	672
pabA	H. wilfordii	0.00123042	0.0123153	0.0999101	1059
	H. sibthorpioides 'Variegata'	0.00123042	0.0123153	0.0999101	1059
	H. sibthorpioides var. batrachium	0.00123042	0.0123153	0.0999101	1059
	H. verticillata	0.00123042	0.0123153	0.0999101	1059
	H. ranunculoides	0.00123042	0.0123153	0.0999101	1059
	H. javanica	0.00123042	0.0123153	0.0999101	1059
	H. peltiformis	0.00123042	0.0123153	0.0999101	1059
	H. hookeri subsp. Handelii	0.00123042	0.0123153	0.0999101	1059
	H. hookeri	0.00123042	0.0123153	0.0999101	1059
	H. hookeri subsp. chinens	0.00123042	0.0123153	0.0999101	1059
	H. pseudoconferta	0.00123068	0.0164542	0.0747943	1059
	H. nepalensis	0	0.0206393	0	1059
	H. himalaica	0	0.0206393	0	1059
	H. dielsiana	0	0.0206393	0	1059
	H. salwinica	0	0.0206393	0	1059
	H. calcicola	0	0.0248362	0	1059
petB	H. wilfordii	0	0	NA	642
	H. sibthorpioides 'Variegata'	0.00411491	0.013047	0.31539	642
	H. sibthorpioides var. batrachium	0.00411491	0.013047	0.31539	642
	H. verticillata	0	0.0195741	0	642
	H. ranunculoides	0.00205736	0.00646809	0.318078	642
	H. javanica	0	0.00646809	0	642
	H. peltiformis	0	0.00646809	0	642
	H. hookeri subsp. Handelii	0	0.00646809	0	642
	H. hookeri	0	0.00646809	0	642
	H. hookeri subsp. chinens	0	0.00646809	0	642
	H. pseudoconferta	0	0.00646809	0	642
	H. nepalensis	0	0.00646809	0	642
	H. himalaica	0	0.00646809	0	642
	H. dielsiana	0	0.00646809	0	642
	H. salwinica	0	0.0129924	0	642
	H. calcicola	0	0.0261845	0	642
petD	H. wilfordii	0	0	NA	480
	H. sibthorpioides 'Variegata'	0	0	NA	480
	H. sibthorpioides var. batrachium	0	0.00851356	0	480
	H. verticillata	0	0.0435684	0	480
	H. ranunculoides	0	0.0171249	0	480
	H. javanica	0	0.00851356	0	480
	H. peltiformis	0	0.00851356	0	480
	H. hookeri subsp. Handelii	0	0.00851356	0	480
	H. hookeri	0	0.00851356	0	480
	H. hookeri subsp. chinens	0	0.00851356	0	480
	H. pseudoconferta	0	0.00851356	0	480
	H. nepalensis	0	0.00851356	0	480
	H. himalaica	0	0.00851356	0	480
	H. dielsiana	0	0.00851356	0	480
	H. salwinica	0	0.00851356	0	480
	H. calcicola	0	0.0171249	0	480
petL	H. wilfordii	0	0	NA	93
	H. sibthorpioides 'Variegata'	0	0.0410632	0	93
	H. sibthorpioides var. batrachium	0	0.0410632	0	93
	H. verticillata	0	0.0845055	0	93
	H. ranunculoides	0	0.0410632	0	93
	H. javanica	0	0.0410632	0	93
	H. peltiformis	0	0.0410632	0	93
	H. hookeri subsp. Handelii	0	0.0410632	0	93
	H. hookeri	0	0.0410632	0	93
	H. hookeri subsp. chinens	0	0.0410632	0	93
	H. pseudoconferta	0	0.0410632	0	93
	H. nepalensis	0	0.0410632	0	93
	H. himalaica	0	0.0410632	0	93
	H. dielsiana	0	0.0410632	0	93
	H. salwinica	0	0.0410632	0	93
	H. calcicola	0	0.0410632	0	93
petN	H. wilfordii	0	0	NA	87
	H. sibthorpioides 'Variegata'	0	0	NA	87
	H. sibthorpioides var. batrachium	0	0	NA	87
	H. verticillata	0	0.0486231	0	87
	H. ranunculoides	0	0.0486231	0	87
	H. javanica	0	0.0482245	0	87
	H. peltiformis	0	0.0482245	0	87
	H. hookeri subsp. Handelii	0	0.0482245	0	87
	H. hookeri	0	0.0482245	0	87
	H. hookeri subsp. chinens	0	0.0482245	0	87
	H. pseudoconferta	0	0.0482245	0	87
	H. nepalensis	0	0.0482245	0	87
	H. himalaica	0	0.0482245	0	87
	H. dielsiana	0	0.0482245	0	87
	H. salwinica	0	0.0482245	0	87
	H. calcicola	0	0	NA	87
psaA	H. wilfordii	0	0	NA	2250
	H. sibthorpioides 'Variegata'	0	0.0115155	0	2250
	H. sibthorpioides var. batrachium	0	0.0115155	0	2250
	H. verticillata	0.000580122	0.0290983	0.0199366	2250
	H. ranunculoides	0.000580237	0.025136	0.0230839	2250
	H. javanica	0.000579892	0.0192983	0.0300488	2250
	H. peltiformis	0.000579892	0.0192983	0.0300488	2250
	H. hookeri subsp. Handelii	0.000579892	0.0192983	0.0300488	2250
	H. hookeri	0.000579892	0.0192983	0.0300488	2250
	H. hookeri subsp. chinens	0.000579892	0.0192983	0.0300488	2250
	H. pseudoconferta	0.000579892	0.0192983	0.0300488	2250
	H. nepalensis	0.000579892	0.0192983	0.0300488	2250
	H. himalaica	0.000579892	0.0192983	0.0300488	2250
	H. dielsiana	0.000579892	0.0192983	0.0300488	2250
	H. salwinica	0.000579892	0.0212558	0.0272816	2250
	H. calcicola	0	0.0271499	0	2250
psaB	H. wilfordii	0.0005872	0	NA	2202
	H. sibthorpioides 'Variegata'	0	0.00402306	0	2202
	H. sibthorpioides var. batrachium	0	0.00604271	0	2202
	H. verticillata	0.000587141	0.0182874	0.0321062	2202
	H. ranunculoides	0.000587141	0.0141849	0.0413921	2202
	H. javanica	0.000587128	0.014186	0.0413879	2202
	H. peltiformis	0.000587128	0.014186	0.0413879	2202
	H. hookeri subsp. Handelii	0.000587128	0.014186	0.0413879	2202
	H. hookeri	0.000587128	0.014186	0.0413879	2202
	H. hookeri subsp. chinens	0.000587128	0.0162346	0.0361652	2202
	H. pseudoconferta	0.000587128	0.014186	0.0413879	2202
	H. nepalensis	0.000587128	0.014186	0.0413879	2202
	H. himalaica	0.000587128	0.014186	0.0413879	2202
	H. dielsiana	0.000587128	0.014186	0.0413879	2202
	H. salwinica	0.000587128	0.014186	0.0413879	2202
	H. calcicola	0.000587114	0.0203504	0.0288503	2202
psaC	H. wilfordii	0	0	NA	243
	H. sibthorpioides 'Variegata'	0	0	NA	243
	H. sibthorpioides var. batrachium	0	0	NA	243
	H. verticillata	0	0.0181974	0	243
	H. ranunculoides	0	0.0181974	0	243
	H. javanica	0	0.0181974	0	243
	H. peltiformis	0	0.0181974	0	243
	H. hookeri subsp. Handelii	0	0.0181974	0	243
	H. hookeri	0	0.0181974	0	243
	H. hookeri subsp. chinens	0	0.0181974	0	243
	H. pseudoconferta	0	0.0181974	0	243
	H. nepalensis	0	0.0181974	0	243
	H. himalaica	0	0.0181974	0	243
	H. dielsiana	0	0.0181974	0	243
	H. salwinica	0	0.0181974	0	243
	H. calcicola	0	0.0181974	0	243
psaI	H. wilfordii	0	0	NA	108
	H. sibthorpioides 'Variegata'	0	0	NA	108
	H. sibthorpioides var. batrachium	0	0	NA	108
	H. verticillata	0.0123709	0	NA	108
	H. ranunculoides	0.0123709	0	NA	108
	H. javanica	0	0	NA	108
	H. peltiformis	0	0	NA	108
	H. hookeri subsp. Handelii	0	0	NA	108
	H. hookeri	0	0	NA	108
	H. hookeri subsp. chinens	0	0	NA	108
	H. pseudoconferta	0	0	NA	108
	H. nepalensis	0	0	NA	108
	H. himalaica	0	0	NA	108
	H. dielsiana	0	0	NA	108
	H. salwinica	0	0	NA	108
	H. calcicola	0	0.0392326	0	108
psaJ	H. wilfordii	0	0	NA	126
	H. sibthorpioides 'Variegata'	0	0	NA	126
	H. sibthorpioides var. batrachium	0	0	NA	126
	H. verticillata	0	0	NA	126
	H. ranunculoides	0	0	NA	126
	H. javanica	0	0	NA	126
	H. peltiformis	0	0	NA	126
	H. hookeri subsp. Handelii	0	0	NA	126
	H. hookeri	0	0	NA	126
	H. hookeri subsp. chinens	0	0	NA	126
	H. pseudoconferta	0	0	NA	126
	H. nepalensis	0	0	NA	126
	H. himalaica	0	0	NA	126
	H. dielsiana	0	0	NA	126
	H. salwinica	0	0	NA	126
	H. calcicola	0	0	NA	126
psbA	H. wilfordii	0	0	NA	1059
	H. sibthorpioides 'Variegata'	0	0	NA	1059
	H. sibthorpioides var. batrachium	0	0.00408333	0	1059
	H. verticillata	0	0.0164684	0	1059
	H. ranunculoides	0.00123062	0.0123087	0.0999799	1059
	H. javanica	0.00123036	0.00818902	0.150246	1059
	H. peltiformis	0.00123036	0.00818902	0.150246	1059
	H. hookeri subsp. Handelii	0.00123036	0.00818902	0.150246	1059
	H. hookeri	0.00123036	0.00818902	0.150246	1059
	H. hookeri subsp. chinens	0.00123036	0.00818902	0.150246	1059
	H. pseudoconferta	0.00123036	0.00818902	0.150246	1059
	H. nepalensis	0.00123036	0.00818902	0.150246	1059
	H. himalaica	0.00123036	0.00818902	0.150246	1059
	H. dielsiana	0.00123036	0.00818902	0.150246	1059
	H. salwinica	0.00123036	0.00818902	0.150246	1059
	H. calcicola	0	0.0206393	0	1059
psbB	H. wilfordii	0	0	NA	1524
	H. sibthorpioides 'Variegata'	0.000860775	0.0253125	0.0340059	1524
	H. sibthorpioides var. batrachium	0.000860775	0.0253125	0.0340059	1524
	H. verticillata	0.002585	0.0426908	0.0605517	1524
	H. ranunculoides	0.00172279	0.0514839	0.0334628	1524
	H. javanica	0.00172254	0.0310554	0.0554666	1524
	H. peltiformis	0.00172254	0.0310554	0.0554666	1524
	H. hookeri subsp. Handelii	0.00172254	0.0310554	0.0554666	1524
	H. hookeri	0.00172254	0.0310554	0.0554666	1524
	H. hookeri subsp. chinens	0.00172254	0.0310554	0.0554666	1524
	H. pseudoconferta	0.00172254	0.0310554	0.0554666	1524
	H. nepalensis	0.00172254	0.0310554	0.0554666	1524
	H. himalaica	0.00172254	0.0310554	0.0554666	1524
	H. dielsiana	0.00172254	0.0310554	0.0554666	1524
	H. salwinica	0.00172254	0.0310554	0.0554666	1524
	H. calcicola	0.0025852	0.0339474	0.0761532	1524
psbC	H. wilfordii	0	0	NA	1419
	H. sibthorpioides 'Variegata'	0.000931838	0.00874173	0.106597	1419
	H. sibthorpioides var. batrachium	0.000931838	0.00874173	0.106597	1419
	H. verticillata	0.000932023	0.0175756	0.0530295	1419
	H. ranunculoides	0.000931987	0.0205478	0.045357	1419
	H. javanica	0	0.0205453	0	1419
	H. peltiformis	0	0.0205453	0	1419
	H. hookeri subsp. Handelii	0	0.0205453	0	1419
	H. hookeri	0	0.0205453	0	1419
	H. hookeri subsp. chinens	0	0.0205453	0	1419
	H. pseudoconferta	0	0.0205453	0	1419
	H. nepalensis	0	0.0205453	0	1419
	H. himalaica	0	0.0205453	0	1419
	H. dielsiana	0	0.0205453	0	1419
	H. salwinica	0	0.0205453	0	1419
	H. calcicola	0.00279955	0.0205453	0.136262	1419
psbD	H. wilfordii	0	0	NA	1059
	H. sibthorpioides 'Variegata'	0	0.00809758	0	1059
	H. sibthorpioides var. batrachium	0	0.00809758	0	1059
	H. verticillata	0	0.0204564	0	1059
	H. ranunculoides	0	0.0162975	0	1059
	H. javanica	0	0.00810449	0	1059
	H. peltiformis	0	0.00810449	0	1059
	H. hookeri subsp. Handelii	0	0.00810449	0	1059
	H. hookeri	0	0.00810449	0	1059
	H. hookeri subsp. chinens	0	0.00810449	0	1059
	H. pseudoconferta	0	0.00810449	0	1059
	H. nepalensis	0	0.00810449	0	1059
	H. himalaica	0	0.00810449	0	1059
	H. dielsiana	0	0.00810449	0	1059
	H. salwinica	0	0.00810449	0	1059
	H. calcicola	0	0.0122067	0	1059
psbE	H. wilfordii	0	0	NA	249
	H. sibthorpioides 'Variegata'	0	0	NA	249
	H. sibthorpioides var. batrachium	0	0	NA	249
	H. verticillata	0	0.0176655	0	249
	H. ranunculoides	0	0.0357571	0	249
	H. javanica	0	0.0176655	0	249
	H. peltiformis	0	0.0176655	0	249
	H. hookeri subsp. Handelii	0	0.0176655	0	249
	H. hookeri	0	0.0176655	0	249
	H. hookeri subsp. chinens	0	0.0176655	0	249
	H. pseudoconferta	0	0.0176655	0	249
	H. nepalensis	0	0.0176655	0	249
	H. himalaica	0	0.0176655	0	249
	H. dielsiana	0	0.0176655	0	249
	H. salwinica	0	0.0176655	0	249
	H. calcicola	0	0.0176655	0	249
psbF	H. wilfordii	0	0	NA	117
	H. sibthorpioides 'Variegata'	0	0	NA	117
	H. sibthorpioides var. batrachium	0	0	NA	117
	H. verticillata	0	0.0333021	0	117
	H. ranunculoides	0	0.0333021	0	117
	H. javanica	0	0.0333021	0	117
	H. peltiformis	0	0.0333021	0	117
	H. hookeri subsp. Handelii	0	0.0333021	0	117
	H. hookeri	0	0.0333021	0	117
	H. hookeri subsp. chinens	0	0.0333021	0	117
	H. pseudoconferta	0	0.0333021	0	117
	H. nepalensis	0	0.0333021	0	117
	H. himalaica	0.0116316	0.0336848	0.345305	117
	H. dielsiana	0	0.0333021	0	117
	H. salwinica	0	0.0333021	0	117
	H. calcicola	0.0116316	0.068954	0.168686	117
psbH	H. wilfordii	0	0	NA	219
	H. sibthorpioides 'Variegata'	0.0120991	0	NA	219
	H. sibthorpioides var. batrachium	0.0120991	0	NA	219
	H. verticillata	0.018256	0.0192335	0.949179	219
	H. ranunculoides	0.018256	0.0192335	0.949179	219
	H. javanica	0.018256	0.0192335	0.949179	219
	H. peltiformis	0.018256	0.0192335	0.949179	219
	H. hookeri subsp. Handelii	0.018256	0.0192335	0.949179	219
	H. hookeri	0.018256	0.0192335	0.949179	219
	H. hookeri subsp. chinens	0.018256	0.0192335	0.949179	219
	H. pseudoconferta	0.018256	0.0192335	0.949179	219
	H. nepalensis	0.018256	0.0192335	0.949179	219
	H. himalaica	0.018256	0.0192335	0.949179	219
	H. dielsiana	0.018256	0.0192335	0.949179	219
	H. salwinica	0.018256	0.0192335	0.949179	219
	H. calcicola	0.018256	0.0192335	0.949179	219
psbI	H. wilfordii	0	0	NA	108
	H. sibthorpioides 'Variegata'	0	0.0384825	0	108
	H. sibthorpioides var. batrachium	0	0.0384825	0	108
	H. verticillata	0	0.0384825	0	108
	H. ranunculoides	0	0.0790468	0	108
	H. javanica	0	0.0384825	0	108
	H. peltiformis	0	0.0384825	0	108
	H. hookeri subsp. Handelii	0	0.0384825	0	108
	H. hookeri	0	0.0384825	0	108
	H. hookeri subsp. chinens	0	0.0384825	0	108
	H. pseudoconferta	0	0.0384825	0	108
	H. nepalensis	0	0.0384825	0	108
	H. himalaica	0	0.0384825	0	108
	H. dielsiana	0	0.0384825	0	108
	H. salwinica	0	0.0384825	0	108
	H. calcicola	0	0	NA	108
psbJ	H. wilfordii	0	0	NA	120
	H. sibthorpioides 'Variegata'	0	0	NA	120
	H. sibthorpioides var. batrachium	0	0	NA	120
	H. verticillata	0	0.0316223	0	120
	H. ranunculoides	0.0115344	0	NA	120
	H. javanica	0	0	NA	120
	H. peltiformis	0	0	NA	120
	H. hookeri subsp. Handelii	0	0	NA	120
	H. hookeri	0	0	NA	120
	H. hookeri subsp. chinens	0	0	NA	120
	H. pseudoconferta	0	0	NA	120
	H. nepalensis	0	0	NA	120
	H. himalaica	0	0	NA	120
	H. dielsiana	0	0	NA	120
	H. salwinica	0	0	NA	120
	H. calcicola	0	0.0646368	0	120
psbK	H. wilfordii	0	0	NA	183
	H. sibthorpioides 'Variegata'	0	0.025121	0	183
	H. sibthorpioides var. batrachium	0	0.025121	0	183
	H. verticillata	0	0.025121	0	183
	H. ranunculoides	0	0.025121	0	183
	H. javanica	0	0	NA	183
	H. peltiformis	0	0	NA	183
	H. hookeri subsp. Handelii	0	0	NA	183
	H. hookeri	0	0	NA	183
	H. hookeri subsp. chinens	0	0	NA	183
	H. pseudoconferta	0	0	NA	183
	H. nepalensis	0	0	NA	183
	H. himalaica	0	0	NA	183
	H. dielsiana	0	0	NA	183
	H. salwinica	0	0	NA	183
	H. calcicola	0	0	NA	183
psbL	H. wilfordii	0	0	NA	114
	H. sibthorpioides 'Variegata'	0	0.0435758	0	114
	H. sibthorpioides var. batrachium	0	0.0435758	0	114
	H. verticillata	0	0.0435758	0	114
	H. ranunculoides	0	0.0898405	0	114
	H. javanica	0	0.0435758	0	114
	H. peltiformis	0	0.0435758	0	114
	H. hookeri subsp. Handelii	0	0.0435758	0	114
	H. hookeri	0	0.0435758	0	114
	H. hookeri subsp. chinens	0	0.0435758	0	114
	H. pseudoconferta	0	0.0435758	0	114
	H. nepalensis	0	0.0435758	0	114
	H. himalaica	0	0.0435758	0	114
	H. dielsiana	0	0.0435758	0	114
	H. salwinica	0	0.0435758	0	114
	H. calcicola	0	0.0435758	0	114
psbM	H. wilfordii	0	0	NA	105
	H. sibthorpioides 'Variegata'	0	0	NA	105
	H. sibthorpioides var. batrachium	0	0	NA	105
	H. verticillata	0	0	NA	105
	H. ranunculoides	0	0	NA	105
	H. javanica	0	0	NA	105
	H. peltiformis	0	0	NA	105
	H. hookeri subsp. Handelii	0	0	NA	105
	H. hookeri	0	0	NA	105
	H. hookeri subsp. chinens	0	0	NA	105
	H. pseudoconferta	0	0	NA	105
	H. nepalensis	0	0	NA	105
	H. himalaica	0	0	NA	105
	H. dielsiana	0	0	NA	105
	H. salwinica	0	0	NA	105
	H. calcicola	0	0	NA	105
psbN	H. wilfordii	0	0	NA	129
	H. sibthorpioides 'Variegata'	0	0.0327341	0	129
	H. sibthorpioides var. batrachium	0	0.0327341	0	129
	H. verticillata	0	0.0327341	0	129
	H. ranunculoides	0	0.0669623	0	129
	H. javanica	0	0.0327341	0	129
	H. peltiformis	0	0.0327341	0	129
	H. hookeri subsp. Handelii	0	0.0327341	0	129
	H. hookeri	0	0.0327341	0	129
	H. hookeri subsp. chinens	0	0.0327341	0	129
	H. pseudoconferta	0	0.0327341	0	129
	H. nepalensis	0	0.0327341	0	129
	H. himalaica	0	0.0327341	0	129
	H. dielsiana	0	0.0327341	0	129
	H. salwinica	0	0.0327341	0	129
	H. calcicola	0.0102931	0.0327785	0.314019	129
psbT	H. wilfordii	0	0	NA	99
	H. sibthorpioides 'Variegata'	0	0	NA	99
	H. sibthorpioides var. batrachium	0	0	NA	99
	H. verticillata	0	0	NA	99
	H. ranunculoides	0	0	NA	99
	H. javanica	0	0	NA	99
	H. peltiformis	0	0	NA	99
	H. hookeri subsp. Handelii	0	0	NA	99
	H. hookeri	0	0	NA	99
	H. hookeri subsp. chinens	0	0	NA	99
	H. pseudoconferta	0	0	NA	99
	H. nepalensis	0	0	NA	99
	H. himalaica	0	0	NA	99
	H. dielsiana	0	0	NA	99
	H. salwinica	0	0	NA	99
	H. calcicola	0	0	NA	99
psbZ	H. wilfordii	0	0	NA	186
	H. sibthorpioides 'Variegata'	0	0	NA	186
	H. sibthorpioides var. batrachium	0	0	NA	186
	H. verticillata	0	0.021543	0	186
	H. ranunculoides	0	0.021543	0	186
	H. javanica	0	0.021543	0	186
	H. peltiformis	0	0.021543	0	186
	H. hookeri subsp. Handelii	0	0.021543	0	186
	H. hookeri	0	0.021543	0	186
	H. hookeri subsp. chinens	0	0.021543	0	186
	H. pseudoconferta	0	0.021543	0	186
	H. nepalensis	0	0.021543	0	186
	H. himalaica	0	0.021543	0	186
	H. dielsiana	0	0.021543	0	186
	H. salwinica	0	0.021543	0	186
	H. calcicola	0.00723361	0.021543	0.335775	186
rbcL	H. wilfordii	0	0	NA	1425
	H. sibthorpioides 'Variegata'	0.00554635	0.00889681	0.623409	1425
	H. sibthorpioides var. batrachium	0.00554635	0.00591946	0.936969	1425
	H. verticillata	0.00461985	0.0331336	0.139431	1425
	H. ranunculoides	0.00369318	0.033146	0.111422	1425
	H. javanica	0.0111328	0.0239723	0.464401	1425
	H. peltiformis	0.0111328	0.0239723	0.464401	1425
	H. hookeri subsp. Handelii	0.0111328	0.0239723	0.464401	1425
	H. hookeri	0.0111328	0.0239723	0.464401	1425
	H. hookeri subsp. chinens	0.0111328	0.0239723	0.464401	1425
	H. pseudoconferta	0.0101954	0.0239971	0.424861	1425
	H. nepalensis	0.0111328	0.0239723	0.464401	1425
	H. himalaica	0.0111328	0.0239723	0.464401	1425
	H. dielsiana	0.0111328	0.0239723	0.464401	1425
	H. salwinica	0.00740108	0.0239971	0.308416	1425
	H. calcicola	0.00461893	0.0300796	0.153557	1425
rpl2	H. wilfordii	0	0	NA	822
	H. sibthorpioides 'Variegata'	0	0	NA	822
	H. sibthorpioides var. batrachium	0	0	NA	822
	H. verticillata	0.00161747	0	NA	822
	H. ranunculoides	0.00161747	0	NA	822
	H. javanica	0.00161747	0	NA	822
	H. peltiformis	0.00161747	0	NA	822
	H. hookeri subsp. Handelii	0.00161747	0	NA	822
	H. hookeri	0.00161747	0	NA	822
	H. hookeri subsp. chinens	0.00161747	0	NA	822
	H. pseudoconferta	0.00161747	0	NA	822
	H. nepalensis	0.00161747	0	NA	822
	H. himalaica	0.00161747	0	NA	822
	H. dielsiana	0.00161747	0	NA	822
	H. salwinica	0.00161747	0	NA	822
	H. calcicola	0.00161747	0	NA	822
rpl14	H. wilfordii	0	0	NA	366
	H. sibthorpioides 'Variegata'	0.00361335	0	NA	366
	H. sibthorpioides var. batrachium	0.00361335	0	NA	366
	H. verticillata	0.00361335	0.0346556	0.104265	366
	H. ranunculoides	0.00361335	0.0346556	0.104265	366
	H. javanica	0.00360888	0.0589197	0.0612508	366
	H. peltiformis	0.00360888	0.0589197	0.0612508	366
	H. hookeri subsp. Handelii	0.00360888	0.0589197	0.0612508	366
	H. hookeri	0.00360888	0.0589197	0.0612508	366
	H. hookeri subsp. chinens	0.00360888	0.0589197	0.0612508	366
	H. pseudoconferta	0.00360888	0.0589197	0.0612508	366
	H. nepalensis	0.00360888	0.0589197	0.0612508	366
	H. himalaica	0.00360888	0.0589197	0.0612508	366
	H. dielsiana	0.00360888	0.0589197	0.0612508	366
	H. salwinica	0.00360888	0.0589197	0.0612508	366
	H. calcicola	0.00360888	0.0838477	0.0430408	366
rpl16	H. wilfordii	0	0	NA	405
	H. sibthorpioides 'Variegata'	0.00330987	0.00984854	0.336077	405
	H. sibthorpioides var. batrachium	0.00330987	0.00984854	0.336077	405
	H. verticillata	0.00663441	0.0401947	0.165057	405
	H. ranunculoides	0.00663441	0.0401947	0.165057	405
	H. javanica	0.00996224	0.00988238	1.00808	405
	H. peltiformis	0.0133049	0.00989938	1.34401	405
	H. hookeri subsp. Handelii	0.00996224	0.00988238	1.00808	405
	H. hookeri	0.00996224	0.00988238	1.00808	405
	H. hookeri subsp. chinens	0.00996224	0.00988238	1.00808	405
	H. pseudoconferta	0.00996224	0.00988238	1.00808	405
	H. nepalensis	0.00996224	0.00988238	1.00808	405
	H. himalaica	0.00996224	0.00988238	1.00808	405
	H. dielsiana	0.00996224	0.00988238	1.00808	405
	H. salwinica	0.00996224	0.00988238	1.00808	405
	H. calcicola	0.00663441	0.0198281	0.334596	405
rps19	H. wilfordii	0	0	NA	276
	H. sibthorpioides 'Variegata'	0	0	NA	276
	H. sibthorpioides var. batrachium	0	0	NA	276
	H. verticillata	0.00473944	0.0157064	0.301752	276
	H. ranunculoides	0	0	NA	276
	H. javanica	0	0	NA	276
	H. peltiformis	0	0	NA	276
	H. hookeri subsp. Handelii	0	0	NA	276
	H. hookeri	0	0	NA	276
	H. hookeri subsp. chinens	0	0	NA	276
	H. pseudoconferta	0	0	NA	276
	H. nepalensis	0	0	NA	276
	H. himalaica	0	0	NA	276
	H. dielsiana	0	0	NA	276
	H. salwinica	0	0	NA	276
	H. calcicola	0	0.0156966	0	276
rpl20	H. wilfordii	0	0	NA	387
	H. sibthorpioides 'Variegata'	0.00335393	0.0230322	0.145619	387
	H. sibthorpioides var. batrachium	0.00335393	0.0230322	0.145619	387
	H. verticillata	0.00334809	0.011496	0.29124	387
	H. ranunculoides	0.00334809	0.0231709	0.144496	387
	H. javanica	0	0.011496	0	387
	H. peltiformis	0	0.011496	0	387
	H. hookeri subsp. Handelii	0	0.011496	0	387
	H. hookeri	0	0.011496	0	387
	H. hookeri subsp. chinens	0	0.011496	0	387
	H. pseudoconferta	0	0.011496	0	387
	H. nepalensis	0	0.011496	0	387
	H. himalaica	0	0.011496	0	387
	H. dielsiana	0	0.011496	0	387
	H. salwinica	0	0.011496	0	387
	H. calcicola	0.00334959	0.0114783	0.29182	387
rpl22	H. wilfordii	0	0	NA	408
	H. sibthorpioides 'Variegata'	0.00316915	0.0221113	0.143327	408
	H. sibthorpioides var. batrachium	0.00635449	0.0220783	0.287816	408
	H. verticillata	0.00953441	0.0568373	0.167749	408
	H. ranunculoides	0.0127397	0.0568373	0.224143	408
	H. javanica	0.009545	0.0449429	0.212381	408
	H. peltiformis	0.0063463	0.0450313	0.140931	408
	H. hookeri subsp. Handelii	0.009545	0.0449429	0.212381	408
	H. hookeri	0.009545	0.0449429	0.212381	408
	H. hookeri subsp. chinens	0.009545	0.0449429	0.212381	408
	H. pseudoconferta	0.009545	0.0449429	0.212381	408
	H. nepalensis	0.0063463	0.0567246	0.111879	408
	H. himalaica	0.009545	0.0449429	0.212381	408
	H. dielsiana	0.009545	0.0449429	0.212381	408
	H. salwinica	0.0063463	0.0450313	0.140931	408
	H. calcicola	0.0063463	0.0567246	0.111879	408
rpl23	H. wilfordii	0	0	NA	279
	H. sibthorpioides 'Variegata'	0	0	NA	279
	H. sibthorpioides var. batrachium	0	0	NA	279
	H. verticillata	0	0	NA	279
	H. ranunculoides	0	0	NA	279
	H. javanica	0	0	NA	279
	H. peltiformis	0	0	NA	279
	H. hookeri subsp. Handelii	0	0	NA	279
	H. hookeri	0	0	NA	279
	H. hookeri subsp. chinens	0	0	NA	279
	H. pseudoconferta	0	0	NA	279
	H. nepalensis	0	0	NA	279
	H. himalaica	0	0	NA	279
	H. dielsiana	0	0	NA	279
	H. salwinica	0	0	NA	279
	H. calcicola	0	0	NA	279
rpl32	H. wilfordii	0	0	NA	162
	H. sibthorpioides 'Variegata'	0	0	NA	162
	H. sibthorpioides var. batrachium	0	0	NA	162
	H. verticillata	0	0.0814862	0	162
	H. ranunculoides	0	0.0261906	0	162
	H. javanica	0	0.0261906	0	162
	H. peltiformis	0	0.0261906	0	162
	H. hookeri subsp. Handelii	0	0.0261906	0	162
	H. hookeri	0	0.0261906	0	162
	H. hookeri subsp. chinens	0	0.0261906	0	162
	H. pseudoconferta	0	0.0261906	0	162
	H. nepalensis	0	0.0261906	0	162
	H. himalaica	0	0.0261906	0	162
	H. dielsiana	0	0.0261906	0	162
	H. salwinica	0	0.0261906	0	162
	H. calcicola	0	0.0261906	0	162
rpl33	H. wilfordii	0	0	NA	198
	H. sibthorpioides 'Variegata'	0	0	NA	198
	H. sibthorpioides var. batrachium	0	0	NA	198
	H. verticillata	0.00654582	0.0462791	0.141442	198
	H. ranunculoides	0.00654751	0.0704702	0.0929116	198
	H. javanica	0.00654582	0.0462791	0.141442	198
	H. peltiformis	0.00654582	0.0462791	0.141442	198
	H. hookeri subsp. Handelii	0.00654582	0.0462791	0.141442	198
	H. hookeri	0.00654582	0.0462791	0.141442	198
	H. hookeri subsp. chinens	0.00654582	0.0462791	0.141442	198
	H. pseudoconferta	0.00654582	0.0462791	0.141442	198
	H. nepalensis	0.00654582	0.0462791	0.141442	198
	H. himalaica	0.00654582	0.0462791	0.141442	198
	H. dielsiana	0.00654582	0.0462791	0.141442	198
	H. salwinica	0.00654582	0.0462791	0.141442	198
	H. calcicola	0.0131074	0.0230374	0.568963	198
rpl36	H. wilfordii	0	0	NA	111
	H. sibthorpioides 'Variegata'	0	0	NA	111
	H. sibthorpioides var. batrachium	0	0	NA	111
	H. verticillata	0	0	NA	111
	H. ranunculoides	0	0	NA	111
	H. javanica	0	0	NA	111
	H. peltiformis	0	0	NA	111
	H. hookeri subsp. Handelii	0	0	NA	111
	H. hookeri	0	0	NA	111
	H. hookeri subsp. chinens	0	0	NA	111
	H. pseudoconferta	0	0	NA	111
	H. nepalensis	0	0	NA	111
	H. himalaica	0	0	NA	111
	H. dielsiana	0	0	NA	111
	H. salwinica	0	0	NA	111
	H. calcicola	0	0	NA	111
rpoA	H. wilfordii	0.00124604	0	NA	1035
	H. sibthorpioides 'Variegata'	0.00499723	0.0130502	0.382923	1035
	H. sibthorpioides var. batrachium	0.00499723	0.0130502	0.382923	1035
	H. verticillata	0.0112896	0.0308244	0.366255	1035
	H. ranunculoides	0.0112833	0.0263939	0.427498	1035
	H. javanica	0.0100355	0.0218212	0.459898	1035
	H. peltiformis	0.0100355	0.0218212	0.459898	1035
	H. hookeri subsp. Handelii	0.0100355	0.0218212	0.459898	1035
	H. hookeri	0.0100355	0.0218212	0.459898	1035
	H. hookeri subsp. chinens	0.0100355	0.0218212	0.459898	1035
	H. pseudoconferta	0.0100355	0.0218212	0.459898	1035
	H. nepalensis	0.0100355	0.0218212	0.459898	1035
	H. himalaica	0.0100355	0.0218212	0.459898	1035
	H. dielsiana	0.0100355	0.0218212	0.459898	1035
	H. salwinica	0.0100355	0.0218212	0.459898	1035
	H. calcicola	0.0115008	0.0169819	0.677236	792
rpoB	H. wilfordii	0	0	NA	3207
	H. sibthorpioides 'Variegata'	0	0.0120617	0	3207
	H. sibthorpioides var. batrachium	0	0.0120617	0	3207
	H. verticillata	0.00122314	0.0215754	0.0566917	3207
	H. ranunculoides	0.000815164	0.0202122	0.0403303	3207
	H. javanica	0.00122304	0.0161277	0.0758346	3207
	H. peltiformis	0.00163081	0.016139	0.101048	3207
	H. hookeri subsp. Handelii	0.00122304	0.0174875	0.069938	3207
	H. hookeri	0.00122304	0.0161277	0.0758346	3207
	H. hookeri subsp. chinens	0.00122304	0.0161277	0.0758346	3207
	H. pseudoconferta	0.00122304	0.0161277	0.0758346	3207
	H. nepalensis	0.00122304	0.0161277	0.0758346	3207
	H. himalaica	0.00122304	0.0161277	0.0758346	3207
	H. dielsiana	0.00122304	0.0161277	0.0758346	3207
	H. salwinica	0.00122304	0.0161277	0.0758346	3207
	H. calcicola	0.00163119	0.0188487	0.0865413	3207
rpoC1	H. wilfordii	0	0	NA	2097
	H. sibthorpioides 'Variegata'	0.00124354	0.00830423	0.149748	2094
	H. sibthorpioides var. batrachium	0.00124354	0.0103947	0.119632	2094
	H. verticillata	0.00372978	0.0294781	0.126527	2097
	H. ranunculoides	0.00186242	0.0273413	0.0681174	2097
	H. javanica	0.00248479	0.0230527	0.107787	2097
	H. peltiformis	0.00248479	0.0230527	0.107787	2097
	H. hookeri subsp. Handelii	0.00248479	0.0230527	0.107787	2097
	H. hookeri	0.00248479	0.0230527	0.107787	2097
	H. hookeri subsp. chinens	0.00248479	0.0230527	0.107787	2097
	H. pseudoconferta	0.00248479	0.0230527	0.107787	2097
	H. nepalensis	0.00249285	0.0230913	0.107956	2091
	H. himalaica	0.00248479	0.0230527	0.107787	2097
	H. dielsiana	0.00248479	0.0230527	0.107787	2097
	H. salwinica	0.00248479	0.0230527	0.107787	2097
	H. calcicola	0.00560044	0.0316518	0.176939	2097
rpoC2	H. wilfordii	0	0	NA	4161
	H. sibthorpioides 'Variegata'	0.00156328	0.0104978	0.148915	4161
	H. sibthorpioides var. batrachium	0.0012505	0.010494	0.119163	4161
	H. verticillata	0.00658754	0.0232952	0.282785	4161
	H. ranunculoides	0.00501349	0.025455	0.196955	4161
	H. javanica	0.00312937	0.0190125	0.164595	4161
	H. peltiformis	0.00312937	0.0190125	0.164595	4161
	H. hookeri subsp. Handelii	0.00312937	0.0190125	0.164595	4161
	H. hookeri	0.00312937	0.0190125	0.164595	4161
	H. hookeri subsp. chinens	0.00312937	0.0190125	0.164595	4161
	H. pseudoconferta	0.0031388	0.0190608	0.164673	4149
	H. nepalensis	0.0031388	0.0190608	0.164673	4149
	H. himalaica	0.00312937	0.0190125	0.164595	4161
	H. dielsiana	0.00312937	0.0190125	0.164595	4161
	H. salwinica	0.0034434	0.0190056	0.181178	4161
	H. calcicola	0.00548456	0.024926	0.220034	4161
rps2	H. wilfordii	0	0	NA	708
	H. sibthorpioides 'Variegata'	0	0.0128905	0	708
	H. sibthorpioides var. batrachium	0	0.0128905	0	708
	H. verticillata	0.0018154	0.0393557	0.0461281	708
	H. ranunculoides	0.0018154	0.0128905	0.140833	708
	H. javanica	0.0018154	0.0128905	0.140833	708
	H. peltiformis	0.0018154	0.0128905	0.140833	708
	H. hookeri subsp. Handelii	0.0018154	0.0128905	0.140833	708
	H. hookeri	0.0018154	0.0128905	0.140833	708
	H. hookeri subsp. chinens	0.0018154	0.0128905	0.140833	708
	H. pseudoconferta	0.0018154	0.0128905	0.140833	708
	H. nepalensis	0.0018154	0.0128905	0.140833	708
	H. himalaica	0.0018154	0.0128905	0.140833	708
	H. dielsiana	0.0018154	0.0128905	0.140833	708
	H. salwinica	0.0018154	0.0128905	0.140833	708
	H. calcicola	0.00181553	0.0194149	0.0935119	708
rps3	H. wilfordii	0	0	NA	657
	H. sibthorpioides 'Variegata'	0.00196443	0.0206511	0.0951246	657
	H. sibthorpioides var. batrachium	0.00196443	0.013704	0.143347	657
	H. verticillata	0.00196713	0.0345737	0.0568967	657
	H. ranunculoides	0.00196713	0.0205524	0.0957129	657
	H. javanica	0.00196308	0.0137369	0.142906	657
	H. peltiformis	0.00196308	0.0137369	0.142906	657
	H. hookeri subsp. Handelii	0.00196308	0.0137369	0.142906	657
	H. hookeri	0.00196308	0.0137369	0.142906	657
	H. hookeri subsp. chinens	0.00196308	0.0137369	0.142906	657
	H. pseudoconferta	0.00196308	0.0137369	0.142906	657
	H. nepalensis	0.00196308	0.0137369	0.142906	657
	H. himalaica	0.00196308	0.0137369	0.142906	657
	H. dielsiana	0.00196308	0.0137369	0.142906	657
	H. salwinica	0	0.013704	0	657
	H. calcicola	0.00787794	0.0137699	0.572113	657
rps4	H. wilfordii	0	0	NA	603
	H. sibthorpioides 'Variegata'	0	0.0139866	0	603
	H. sibthorpioides var. batrachium	0	0.0139866	0	603
	H. verticillata	0	0.0069607	0	603
	H. ranunculoides	0	0.0140206	0	603
	H. javanica	0	0.0139866	0	603
	H. peltiformis	0	0.0139866	0	603
	H. hookeri subsp. Handelii	0	0.0139866	0	603
	H. hookeri	0	0.0139866	0	603
	H. hookeri subsp. chinens	0	0.0139866	0	603
	H. pseudoconferta	0	0.0139866	0	603
	H. nepalensis	0	0.0139866	0	603
	H. himalaica	0	0.0139866	0	603
	H. dielsiana	0	0.0139866	0	603
	H. salwinica	0	0.0139866	0	603
	H. calcicola	0	0.0139866	0	603
rps7	H. wilfordii	0	0	NA	465
	H. sibthorpioides 'Variegata'	0	0	NA	465
	H. sibthorpioides var. batrachium	0	0	NA	465
	H. verticillata	0	0	NA	465
	H. ranunculoides	0	0	NA	465
	H. javanica	0	0	NA	465
	H. peltiformis	0	0	NA	465
	H. hookeri subsp. Handelii	0	0	NA	465
	H. hookeri	0	0	NA	465
	H. hookeri subsp. chinens	0	0	NA	465
	H. pseudoconferta	0	0	NA	465
	H. nepalensis	0	0	NA	465
	H. himalaica	0	0	NA	465
	H. dielsiana	0	0	NA	465
	H. salwinica	0	0	NA	465
	H. calcicola	0	0	NA	465
rps8	H. wilfordii	0	0	NA	402
	H. sibthorpioides 'Variegata'	0.00330318	0.0102118	0.323466	402
	H. sibthorpioides var. batrachium	0.00330318	0.0102118	0.323466	402
	H. verticillata	0.00330318	0	NA	402
	H. ranunculoides	0.00330318	0.0102118	0.323466	402
	H. javanica	0.00662477	0.0101938	0.649883	402
	H. peltiformis	0.00662477	0.0101938	0.649883	402
	H. hookeri subsp. Handelii	0.00662477	0.0101938	0.649883	402
	H. hookeri	0.00662477	0.0101938	0.649883	402
	H. hookeri subsp. chinens	0.00662477	0.0101938	0.649883	402
	H. pseudoconferta	0.00662477	0.0101938	0.649883	402
	H. nepalensis	0.00662477	0.0101938	0.649883	402
	H. himalaica	0.00662477	0.0101938	0.649883	402
	H. dielsiana	0.00662477	0.0101938	0.649883	402
	H. salwinica	0.00662477	0.0101938	0.649883	402
	H. calcicola	0.0066219	0.0102074	0.648736	402
rps11	H. wilfordii	0	0	NA	414
	H. sibthorpioides 'Variegata'	0	0.00927075	0	414
	H. sibthorpioides var. batrachium	0	0.00927075	0	414
	H. verticillata	0.00327671	0.0379294	0.0863897	414
	H. ranunculoides	0	0.0186653	0	414
	H. javanica	0	0.0186653	0	414
	H. peltiformis	0	0.0186653	0	414
	H. hookeri subsp. Handelii	0	0.0186653	0	414
	H. hookeri	0	0.0186653	0	414
	H. hookeri subsp. chinens	0	0.0186653	0	414
	H. pseudoconferta	0	0.0186653	0	414
	H. nepalensis	0	0.0186653	0	414
	H. himalaica	0	0.0186653	0	414
	H. dielsiana	0	0.0186653	0	414
	H. salwinica	0	0.0186653	0	414
	H. calcicola	0	0.037807	0	414
rps12	H. wilfordii	0	0	NA	369
	H. sibthorpioides 'Variegata'	0	0	NA	369
	H. sibthorpioides var. batrachium	0	0	NA	369
	H. verticillata	0	0	NA	369
	H. ranunculoides	0	0	NA	369
	H. javanica	0	0	NA	369
	H. peltiformis	0	0	NA	369
	H. hookeri subsp. Handelii	0	0	NA	369
	H. hookeri	0	0	NA	369
	H. hookeri subsp. chinens	0	0	NA	369
	H. pseudoconferta	0	0	NA	369
	H. nepalensis	0	0	NA	369
	H. himalaica	0	0	NA	369
	H. dielsiana	0	0	NA	369
	H. salwinica	0	0	NA	369
	H. calcicola	0	0	NA	369
rps14	H. wilfordii	0	0	NA	300
	H. sibthorpioides 'Variegata'	0	0.0148468	0	300
	H. sibthorpioides var. batrachium	0	0.0148468	0	300
	H. verticillata	0	0.0148468	0	300
	H. ranunculoides	0	0.0299935	0	300
	H. javanica	0.00432321	0.0148468	0.291187	300
	H. peltiformis	0	0.0148468	0	300
	H. hookeri subsp. Handelii	0	0.0148468	0	300
	H. hookeri	0	0.0148468	0	300
	H. hookeri subsp. chinens	0	0.0148468	0	300
	H. pseudoconferta	0	0.0148468	0	300
	H. nepalensis	0	0.0148468	0	300
	H. himalaica	0	0.0148468	0	300
	H. dielsiana	0	0.0148468	0	300
	H. salwinica	0	0.0148468	0	300
	H. calcicola	0	0.0148468	0	300
rps15	H. wilfordii	0	0	NA	270
	H. sibthorpioides 'Variegata'	0.00488001	0	NA	264
	H. sibthorpioides var. batrachium	0.00488001	0	NA	264
	H. verticillata	0.0095397	0.0526407	0.181223	270
	H. ranunculoides	0	0.0171909	0	270
	H. javanica	0	0.0347851	0	270
	H. peltiformis	0	0.0347851	0	270
	H. hookeri subsp. Handelii	0	0.0347851	0	270
	H. hookeri	0	0.0347851	0	270
	H. hookeri subsp. chinens	0	0.0347851	0	270
	H. pseudoconferta	0	0.0347851	0	270
	H. nepalensis	0	0.0347851	0	270
	H. himalaica	0	0.0347851	0	270
	H. dielsiana	0	0.0347851	0	270
	H. salwinica	0	0.0347851	0	270
	H. calcicola	0	0.0224386	0	210
rps16	H. wilfordii	0	0	NA	234
	H. sibthorpioides 'Variegata'	0.00573121	0.017188	0.333442	234
	H. sibthorpioides var. batrachium	0.00573121	0.017188	0.333442	234
	H. verticillata	0.0115036	0.017201	0.668778	234
	H. ranunculoides	0.0115036	0	NA	234
	H. javanica	0.00573121	0.0347792	0.164788	234
	H. peltiformis	0.00573121	0.0347792	0.164788	234
	H. hookeri subsp. Handelii	0.00573121	0.0347792	0.164788	234
	H. hookeri	0.00573121	0.0347792	0.164788	234
	H. hookeri subsp. chinens	0.00573121	0.0347792	0.164788	234
	H. pseudoconferta	0.00573121	0.0347792	0.164788	234
	H. nepalensis	0.00573121	0.0347792	0.164788	234
	H. himalaica	0.00573121	0.0347792	0.164788	234
	H. dielsiana	0.00573121	0.0347792	0.164788	234
	H. salwinica	0.00573121	0.0347792	0.164788	234
	H. calcicola	0.00573121	0.0347792	0.164788	234
rps18	H. wilfordii	0	0	NA	270
	H. sibthorpioides 'Variegata'	0.00488001	0	NA	264
	H. sibthorpioides var. batrachium	0.00488001	0	NA	264
	H. verticillata	0.0095397	0.0526407	0.181223	270
	H. ranunculoides	0	0.0171909	0	270
	H. javanica	0	0.0347851	0	270
	H. peltiformis	0	0.0347851	0	270
	H. hookeri subsp. Handelii	0	0.0347851	0	270
	H. hookeri	0	0.0347851	0	270
	H. hookeri subsp. chinens	0	0.0347851	0	270
	H. pseudoconferta	0	0.0347851	0	270
	H. nepalensis	0	0.0347851	0	270
	H. himalaica	0	0.0347851	0	270
	H. dielsiana	0	0.0347851	0	270
	H. salwinica	0	0.0347851	0	270
	H. calcicola	0	0.0224386	0	210
rps19	H. wilfordii	0	0	NA	276
	H. sibthorpioides 'Variegata'	0	0	NA	276
	H. sibthorpioides var. batrachium	0	0	NA	276
	H. verticillata	0.00473944	0.0157064	0.301752	276
	H. ranunculoides	0	0	NA	276
	H. javanica	0	0	NA	276
	H. peltiformis	0	0	NA	276
	H. hookeri subsp. Handelii	0	0	NA	276
	H. hookeri	0	0	NA	276
	H. hookeri subsp. chinens	0	0	NA	276
	H. pseudoconferta	0	0	NA	276
	H. nepalensis	0	0	NA	276
	H. himalaica	0	0	NA	276
	H. dielsiana	0	0	NA	276
	H. salwinica	0	0	NA	276
	H. calcicola	0	0.0156966	0	276
ycf1	H. wilfordii	0	0	NA	5529
	H. sibthorpioides 'Variegata'	0.00893768	0.0189644	0.471288	5511
	H. sibthorpioides var. batrachium	0.00913584	0.0189213	0.482834	5529
	H. verticillata	0.0279875	0.0475341	0.588788	5439
	H. ranunculoides	0.0281526	0.0477197	0.589957	5475
	H. javanica	0.0210374	0.0402992	0.522031	5508
	H. peltiformis	0.0208013	0.0403121	0.516008	5508
	H. hookeri subsp. Handelii	0.0208012	0.0412553	0.504207	5508
	H. hookeri	0.0210374	0.0402992	0.522031	5508
	H. hookeri subsp. chinens	0.0210359	0.0403108	0.521844	5508
	H. pseudoconferta	0.0208013	0.0403121	0.516008	5508
	H. nepalensis	0.0210357	0.0403121	0.521822	5508
	H. himalaica	0.0219755	0.0421862	0.520916	5508
	H. dielsiana	0.0219755	0.0421862	0.520916	5508
	H. salwinica	0.0205677	0.0412487	0.498627	5508
	H. calcicola	0.0272611	0.0461669	0.590491	5487
ycf2	H. wilfordii	0	0	NA	6285
	H. sibthorpioides 'Variegata'	0.000813475	0.00220078	0.369631	6285
	H. sibthorpioides var. batrachium	0.000813475	0.00146647	0.554717	6285
	H. verticillata	0.0046889	0.0051479	0.910838	6285
	H. ranunculoides	0.00469022	0.00440584	1.06455	6285
	H. javanica	0.0034633	0.00588364	0.588632	6285
	H. peltiformis	0.00325925	0.00588289	0.554021	6285
	H. hookeri subsp. Handelii	0.00325925	0.00588289	0.554021	6285
	H. hookeri	0.00325925	0.00588289	0.554021	6285
	H. hookeri subsp. chinens	0.00325925	0.00588289	0.554021	6285
	H. pseudoconferta	0.00325925	0.00588289	0.554021	6285
	H. nepalensis	0.00325925	0.00588289	0.554021	6285
	H. himalaica	0.00325925	0.00588289	0.554021	6285
	H. dielsiana	0.00325925	0.00588289	0.554021	6285
	H. salwinica	0.00325925	0.00588289	0.554021	6285
	H. calcicola	0.00388311	0.0066258	0.586059	6270
ycf3	H. wilfordii	0	0	NA	504
	H. sibthorpioides 'Variegata'	0	0.0369739	0	504
	H. sibthorpioides var. batrachium	0	0.0369739	0	504
	H. verticillata	0	0.0369739	0	504
	H. ranunculoides	0.00254917	0.01823	0.139833	504
	H. javanica	0	0.0182591	0	504
	H. peltiformis	0	0.0182591	0	504
	H. hookeri subsp. Handelii	0	0.0182591	0	504
	H. hookeri	0	0.0182591	0	504
	H. hookeri subsp. chinens	0	0.0182591	0	504
	H. pseudoconferta	0	0.0275581	0	504
	H. nepalensis	0	0.0182591	0	504
	H. himalaica	0	0.0182591	0	504
	H. dielsiana	0	0.0182591	0	504
	H. salwinica	0	0.0182591	0	504
	H. calcicola	0	0.0275581	0	504
ycf4	H. wilfordii	0	0	NA	552
	H. sibthorpioides 'Variegata'	0	0	NA	552
	H. sibthorpioides var. batrachium	0	0	NA	552
	H. verticillata	0.00235974	0.0238955	0.0987524	552
	H. ranunculoides	0.00235974	0.00788088	0.299426	552
	H. javanica	0.00235974	0.00788088	0.299426	552
	H. peltiformis	0.00235974	0.00788088	0.299426	552
	H. hookeri subsp. Handelii	0.00235974	0.00788088	0.299426	552
	H. hookeri	0.00235974	0.00788088	0.299426	552
	H. hookeri subsp. chinens	0.00235974	0.00788088	0.299426	552
	H. pseudoconferta	0.00235974	0.00788088	0.299426	552
	H. nepalensis	0.00235974	0.00788088	0.299426	552
	H. himalaica	0.00235974	0.00788088	0.299426	552
	H. dielsiana	0.00235974	0.00788088	0.299426	552
	H. salwinica	0.00235974	0.00788088	0.299426	552
	H. calcicola	0.00235974	0.0158455	0.148922	552
