# Supplementary material for: New Insights into Phylogenetic Relationship of Hydrocotyle (Araliaceae) Based on Plastid Genomes
Source: Int J Mol Sci. 2023 Nov 22;24(23):16629. doi: 10.3390/ijms242316629 (PMC10706649; doi:10.3390/ijms242316629)
Supplement: Supplementary file 1 [file ijms-24-16629-s001.zip › Table S5.xlsx]

## Sheet: Table S5
Table S5 List of species and their GenBank accessions in the phylogenetic analyses
Family	Genus	Species	GenBank accession	Reference
Araliaceae	Aralia	A. atropurpurea	MK778455	Liu et al., 2019
Araliaceae	Aralia	A. chinensis	MZ351435	Zhou et al., 2021
Araliaceae	Aralia	A. elata	KT153023	Kim et al., 2015
Araliaceae	Aralia	A. undulata	KC456163	Li et al., 2013
Araliaceae	Brassaiopsis	B. hainla	KC456164	Li et al., 2013
Araliaceae	Dendropanax	D. dentiger	NC_026546	Du et al., 2015
Araliaceae	Dendropanax	D. morbifer	KR136270	Kim et al., 2015
Araliaceae	Dendropanax	D. oligodontus	NC_053618	Wang et al., 2021
Araliaceae	Eleutherococcus	E. brachypus	MG397138	Zhang et al., 2018
Araliaceae	Eleutherococcus	E. nodiflorus	MZ362512	Li et al., 2021
Araliaceae	Eleutherococcus	E. senticosus	JN637765	Yi et al., 2012
Araliaceae	Eleutherococcus	E. trifoliatus	MN727298	Chen et al., 2020
Araliaceae	Fatsia	F. japonica	KR021045	Chen et al., 2015
Araliaceae	Fatsia	F. polycarpa	MK943798	Valcarcel et al., 2019
Araliaceae	Gamblea	G. ciliata var. evodiifolia	MK943799	Valcarcel et al., 2019
Araliaceae	Hedera	H. helix	MK943800	Valcarcel et al., 2019
Araliaceae	Hedera	H. nepalensis var. sinensis	MK130890	Wu et al., 2019
Araliaceae	Hedera	H. rhombea	MT991757	Park et al., 2020
Araliaceae	Heteropanax	H. fragrans	MK943801	Valcarcel et al., 2019
Araliaceae	Hydrocotyle	H. calcicola	OM288648	This study
Araliaceae	Hydrocotyle	H. dielsiana	OM288647	This study
Araliaceae	Hydrocotyle	H. himalaica	OM674716	This study
Araliaceae	Hydrocotyle	H. hookeri	OM674717	This study
Araliaceae	Hydrocotyle	H. hookeri subsp. Chinensis	OM674718	This study
Araliaceae	Hydrocotyle	H. hookeri subsp. handelii	OM674719	This study
Araliaceae	Hydrocotyle	H. hookeri subsp. hookeri	OM674725	This study
Araliaceae	Hydrocotyle	H. nepalensis	MT561038	Wen, 2020
Araliaceae	Hydrocotyle	H. peltiformis	OM674720	This study
Araliaceae	Hydrocotyle	H. pseudoconferta	OK585058	Wen, 2021
Araliaceae	Hydrocotyle	H. ranunculoides	OM692359	This study
Araliaceae	Hydrocotyle	H. salwinica	OM674721	This study
Araliaceae	Hydrocotyle	H. sibthorpioides	KT589392	Ge et al., 2017.
Araliaceae	Hydrocotyle	H. sibthorpioides var. batrachium	OM674723	This study
Araliaceae	Hydrocotyle	H. sibthorpioides 'Variegata'	OM674722	This study
Araliaceae	Hydrocotyle	H. verticillata	HM596070	Downie et al., 2015
Araliaceae	Hydrocotyle	H. wilfordii	OM674724	This study
Araliaceae	Kalopanax	K. septemlobus	NC_022814	Li et al., 2013
Araliaceae	Macropanax	M. dispermus	MK943802	Valcarcel et al., 2019
Araliaceae	Merrilliopanax	M. listeri	MK943803	Valcarcel et al., 2019
Araliaceae	Metapanax	M. delavayi	KC456165	Li et al., 2013
Araliaceae	Oplopanax	O. horridus	MK943805	Valcarcel et al., 2019
Araliaceae	Osmoxylon	O. novoguineense	MK943807	Valcarcel et al., 2019
Araliaceae	Panax	P. japonicus	MK308678	Ji et al., 2019
Araliaceae	Panax	P.japonicus var. major	MN496312	Yang et al., 2020
Araliaceae	Panax	P. notoginseng	KJ566590	Dong et al., 2014
Araliaceae	Tetrapanax	T. papyrifer	MW829284	Song, 2021
Araliaceae	Trevesia	T. sundaica	MK943811	Valcarcel et al., 2019
Apiaceae	Centella	* C. asiatica	MN854377	Chao, 2019
Apiaceae	Cryptotaenia	* C. japonica	MK629764	Luo et al., 2019
Apiaceae	Dickinsia	* D. hydrocotyloides	MT423729	Wen et al., 2021
Note: * indicates the outgroups； yellow means newly assembled sequences in this work
